# Supplementary material for: Marine heatwave decimates fire coral populations in the Caribbean
Source: Proc Natl Acad Sci U S A. 2025 Nov 17;122(47):e2518506122. doi: 10.1073/pnas.2518506122 (PMC12663973; doi:10.1073/pnas.2518506122)
Supplement: Supplementary file 2 — Dataset S01 (CSV) [file pnas.2518506122.sd01.csv]

Site	Instrument	Date	Temp	Metadata
Yawzi - NPS	RyanTempmentor	1/10/89	25.78	These temperature data are recorded at 9 m depth at Yawzi Point
Yawzi - NPS	RyanTempmentor	1/11/89	25.68	Site = 'Yawzi-NPS' site where NSP sensors are located, and 'Yawzi 9 m' where Edmunds has worked
Yawzi - NPS	RyanTempmentor	1/12/89	25.57	Instrument = RyanTempmentor as used by the NPS, Hobo (U22-001), or Seabird SBE39 sensor
Yawzi - NPS	RyanTempmentor	1/13/89	25.48	Date = day of measurement
Yawzi - NPS	RyanTempmentor	1/14/89	25.5	Temp = temperature °C
Yawzi - NPS	RyanTempmentor	1/15/89	25.5	* “nd” = no data
Yawzi - NPS	RyanTempmentor	1/16/89	25.42
Yawzi - NPS	RyanTempmentor	1/17/89	25.4
Yawzi - NPS	RyanTempmentor	1/18/89	25.35
Yawzi - NPS	RyanTempmentor	1/19/89	25.37
Yawzi - NPS	RyanTempmentor	1/20/89	25.37
Yawzi - NPS	RyanTempmentor	1/21/89	25.44
Yawzi - NPS	RyanTempmentor	1/22/89	25.52
Yawzi - NPS	RyanTempmentor	1/23/89	25.51
Yawzi - NPS	RyanTempmentor	1/24/89	25.5
Yawzi - NPS	RyanTempmentor	1/25/89	25.54
Yawzi - NPS	RyanTempmentor	1/26/89	25.56
Yawzi - NPS	RyanTempmentor	1/27/89	25.55
Yawzi - NPS	RyanTempmentor	1/28/89	25.59
Yawzi - NPS	RyanTempmentor	1/29/89	25.54
Yawzi - NPS	RyanTempmentor	1/30/89	25.42
Yawzi - NPS	RyanTempmentor	1/31/89	25.44
Yawzi - NPS	RyanTempmentor	2/1/89	25.43
Yawzi - NPS	RyanTempmentor	2/2/89	25.36
Yawzi - NPS	RyanTempmentor	2/3/89	25.32
Yawzi - NPS	RyanTempmentor	2/4/89	25.31
Yawzi - NPS	RyanTempmentor	2/5/89	25.24
Yawzi - NPS	RyanTempmentor	2/6/89	25.25
Yawzi - NPS	RyanTempmentor	2/7/89	25.09
Yawzi - NPS	RyanTempmentor	2/8/89	25.02
Yawzi - NPS	RyanTempmentor	2/9/89	25.05
Yawzi - NPS	RyanTempmentor	2/10/89	25.03
Yawzi - NPS	RyanTempmentor	2/11/89	25.04
Yawzi - NPS	RyanTempmentor	2/12/89	25.08
Yawzi - NPS	RyanTempmentor	2/13/89	25.11
Yawzi - NPS	RyanTempmentor	2/14/89	25.07
Yawzi - NPS	RyanTempmentor	2/15/89	24.94
Yawzi - NPS	RyanTempmentor	2/16/89	24.92
Yawzi - NPS	RyanTempmentor	2/17/89	24.94
Yawzi - NPS	RyanTempmentor	2/18/89	25.05
Yawzi - NPS	RyanTempmentor	2/19/89	25.14
Yawzi - NPS	RyanTempmentor	2/20/89	25.2
Yawzi - NPS	RyanTempmentor	2/21/89	25.18
Yawzi - NPS	RyanTempmentor	2/22/89	25.12
Yawzi - NPS	RyanTempmentor	2/23/89	25.2
Yawzi - NPS	RyanTempmentor	2/24/89	25.32
Yawzi - NPS	RyanTempmentor	2/25/89	25.46
Yawzi - NPS	RyanTempmentor	2/26/89	25.65
Yawzi - NPS	RyanTempmentor	2/27/89	25.71
Yawzi - NPS	RyanTempmentor	2/28/89	25.77
Yawzi - NPS	RyanTempmentor	3/1/89	25.77
Yawzi - NPS	RyanTempmentor	3/2/89	25.74
Yawzi - NPS	RyanTempmentor	3/3/89	25.65
Yawzi - NPS	RyanTempmentor	3/4/89	25.62
Yawzi - NPS	RyanTempmentor	3/5/89	25.53
Yawzi - NPS	RyanTempmentor	3/6/89	25.46
Yawzi - NPS	RyanTempmentor	3/7/89	25.39
Yawzi - NPS	RyanTempmentor	3/8/89	25.37
Yawzi - NPS	RyanTempmentor	3/9/89	25.42
Yawzi - NPS	RyanTempmentor	3/10/89	25.46
Yawzi - NPS	RyanTempmentor	3/11/89	25.48
Yawzi - NPS	RyanTempmentor	3/12/89	25.59
Yawzi - NPS	RyanTempmentor	3/13/89	25.59
Yawzi - NPS	RyanTempmentor	3/14/89	25.58
Yawzi - NPS	RyanTempmentor	3/15/89	25.57
Yawzi - NPS	RyanTempmentor	3/16/89	25.55
Yawzi - NPS	RyanTempmentor	3/17/89	25.56
Yawzi - NPS	RyanTempmentor	3/18/89	25.54
Yawzi - NPS	RyanTempmentor	3/19/89	25.48
Yawzi - NPS	RyanTempmentor	3/20/89	25.57
Yawzi - NPS	RyanTempmentor	3/21/89	25.62
Yawzi - NPS	RyanTempmentor	3/22/89	25.69
Yawzi - NPS	RyanTempmentor	3/23/89	25.73
Yawzi - NPS	RyanTempmentor	3/24/89	25.84
Yawzi - NPS	RyanTempmentor	3/25/89	25.79
Yawzi - NPS	RyanTempmentor	3/26/89	25.78
Yawzi - NPS	RyanTempmentor	3/27/89	25.75
Yawzi - NPS	RyanTempmentor	3/28/89	25.75
Yawzi - NPS	RyanTempmentor	3/29/89	25.75
Yawzi - NPS	RyanTempmentor	3/30/89	25.74
Yawzi - NPS	RyanTempmentor	3/31/89	25.73
Yawzi - NPS	RyanTempmentor	4/1/89	25.82
Yawzi - NPS	RyanTempmentor	4/2/89	25.89
Yawzi - NPS	RyanTempmentor	4/3/89	25.87
Yawzi - NPS	RyanTempmentor	4/4/89	25.82
Yawzi - NPS	RyanTempmentor	4/5/89	25.87
Yawzi - NPS	RyanTempmentor	4/6/89	25.89
Yawzi - NPS	RyanTempmentor	4/7/89	25.94
Yawzi - NPS	RyanTempmentor	4/8/89	25.99
Yawzi - NPS	RyanTempmentor	4/9/89	25.97
Yawzi - NPS	RyanTempmentor	4/10/89	25.84
Yawzi - NPS	RyanTempmentor	4/11/89	25.79
Yawzi - NPS	RyanTempmentor	4/12/89	25.88
Yawzi - NPS	RyanTempmentor	4/13/89	25.89
nd	nd	4/14/89	nd
nd	nd	4/15/89	nd
nd	nd	4/16/89	nd
nd	nd	4/17/89	nd
nd	nd	4/18/89	nd
nd	nd	4/19/89	nd
nd	nd	4/20/89	nd
nd	nd	4/21/89	nd
nd	nd	4/22/89	nd
nd	nd	4/23/89	nd
nd	nd	4/24/89	nd
nd	nd	4/25/89	nd
nd	nd	4/26/89	nd
nd	nd	4/27/89	nd
nd	nd	4/28/89	nd
nd	nd	4/29/89	nd
nd	nd	4/30/89	nd
nd	nd	5/1/89	nd
nd	nd	5/2/89	nd
nd	nd	5/3/89	nd
nd	nd	5/4/89	nd
nd	nd	5/5/89	nd
nd	nd	5/6/89	nd
nd	nd	5/7/89	nd
nd	nd	5/8/89	nd
nd	nd	5/9/89	nd
Yawzi - NPS	RyanTempmentor	5/10/89	26.79
Yawzi - NPS	RyanTempmentor	5/11/89	26.79
Yawzi - NPS	RyanTempmentor	5/12/89	26.86
Yawzi - NPS	RyanTempmentor	5/13/89	26.94
Yawzi - NPS	RyanTempmentor	5/14/89	26.95
Yawzi - NPS	RyanTempmentor	5/15/89	27
Yawzi - NPS	RyanTempmentor	5/16/89	27.08
Yawzi - NPS	RyanTempmentor	5/17/89	27.2
Yawzi - NPS	RyanTempmentor	5/18/89	27.21
Yawzi - NPS	RyanTempmentor	5/19/89	27.19
Yawzi - NPS	RyanTempmentor	5/20/89	27.15
Yawzi - NPS	RyanTempmentor	5/21/89	27.21
Yawzi - NPS	RyanTempmentor	5/22/89	27.27
Yawzi - NPS	RyanTempmentor	5/23/89	27.15
Yawzi - NPS	RyanTempmentor	5/24/89	27.11
Yawzi - NPS	RyanTempmentor	5/25/89	27.11
Yawzi - NPS	RyanTempmentor	5/26/89	27.18
Yawzi - NPS	RyanTempmentor	5/27/89	27.25
Yawzi - NPS	RyanTempmentor	5/28/89	27.19
Yawzi - NPS	RyanTempmentor	5/29/89	27.18
Yawzi - NPS	RyanTempmentor	5/30/89	27
Yawzi - NPS	RyanTempmentor	5/31/89	26.86
Yawzi - NPS	RyanTempmentor	6/1/89	26.85
Yawzi - NPS	RyanTempmentor	6/2/89	26.86
Yawzi - NPS	RyanTempmentor	6/3/89	26.84
Yawzi - NPS	RyanTempmentor	6/4/89	26.88
Yawzi - NPS	RyanTempmentor	6/5/89	26.95
Yawzi - NPS	RyanTempmentor	6/6/89	26.95
Yawzi - NPS	RyanTempmentor	6/7/89	27.02
Yawzi - NPS	RyanTempmentor	6/8/89	27.08
Yawzi - NPS	RyanTempmentor	6/9/89	27.17
Yawzi - NPS	RyanTempmentor	6/10/89	27.15
Yawzi - NPS	RyanTempmentor	6/11/89	27.15
Yawzi - NPS	RyanTempmentor	6/12/89	27.06
Yawzi - NPS	RyanTempmentor	6/13/89	27.12
Yawzi - NPS	RyanTempmentor	6/14/89	27.24
Yawzi - NPS	RyanTempmentor	6/15/89	27.29
Yawzi - NPS	RyanTempmentor	6/16/89	27.37
Yawzi - NPS	RyanTempmentor	6/17/89	27.39
Yawzi - NPS	RyanTempmentor	6/18/89	27.42
Yawzi - NPS	RyanTempmentor	6/19/89	27.34
Yawzi - NPS	RyanTempmentor	6/20/89	27.38
Yawzi - NPS	RyanTempmentor	6/21/89	27.36
Yawzi - NPS	RyanTempmentor	6/22/89	27.3
Yawzi - NPS	RyanTempmentor	6/23/89	27.4
Yawzi - NPS	RyanTempmentor	6/24/89	27.56
Yawzi - NPS	RyanTempmentor	6/25/89	27.85
Yawzi - NPS	RyanTempmentor	6/26/89	27.85
Yawzi - NPS	RyanTempmentor	6/27/89	27.84
Yawzi - NPS	RyanTempmentor	6/28/89	27.97
Yawzi - NPS	RyanTempmentor	6/29/89	28.07
Yawzi - NPS	RyanTempmentor	6/30/89	27.93
Yawzi - NPS	RyanTempmentor	7/1/89	27.96
Yawzi - NPS	RyanTempmentor	7/2/89	28.05
Yawzi - NPS	RyanTempmentor	7/3/89	28
Yawzi - NPS	RyanTempmentor	7/4/89	27.96
Yawzi - NPS	RyanTempmentor	7/5/89	27.94
Yawzi - NPS	RyanTempmentor	7/6/89	27.87
Yawzi - NPS	RyanTempmentor	7/7/89	27.74
Yawzi - NPS	RyanTempmentor	7/8/89	27.7
Yawzi - NPS	RyanTempmentor	7/9/89	27.7
Yawzi - NPS	RyanTempmentor	7/10/89	27.77
Yawzi - NPS	RyanTempmentor	7/11/89	27.86
Yawzi - NPS	RyanTempmentor	7/12/89	27.99
Yawzi - NPS	RyanTempmentor	7/13/89	28.02
Yawzi - NPS	RyanTempmentor	7/14/89	28.18
Yawzi - NPS	RyanTempmentor	7/15/89	28.18
Yawzi - NPS	RyanTempmentor	7/16/89	28.23
Yawzi - NPS	RyanTempmentor	7/17/89	28.2
Yawzi - NPS	RyanTempmentor	7/18/89	28.2
Yawzi - NPS	RyanTempmentor	7/19/89	28.29
Yawzi - NPS	RyanTempmentor	7/20/89	28.21
Yawzi - NPS	RyanTempmentor	7/21/89	28.21
Yawzi - NPS	RyanTempmentor	7/22/89	28.12
Yawzi - NPS	RyanTempmentor	7/23/89	28.08
Yawzi - NPS	RyanTempmentor	7/24/89	28.05
Yawzi - NPS	RyanTempmentor	7/25/89	28.1
Yawzi - NPS	RyanTempmentor	7/26/89	28.18
Yawzi - NPS	RyanTempmentor	7/27/89	28.15
Yawzi - NPS	RyanTempmentor	7/28/89	28.15
Yawzi - NPS	RyanTempmentor	7/29/89	28.23
Yawzi - NPS	RyanTempmentor	7/30/89	28.35
Yawzi - NPS	RyanTempmentor	7/31/89	28.26
Yawzi - NPS	RyanTempmentor	8/1/89	28.15
Yawzi - NPS	RyanTempmentor	8/2/89	28.2
Yawzi - NPS	RyanTempmentor	8/3/89	28.16
Yawzi - NPS	RyanTempmentor	8/4/89	28.03
Yawzi - NPS	RyanTempmentor	8/5/89	27.92
Yawzi - NPS	RyanTempmentor	8/6/89	27.92
Yawzi - NPS	RyanTempmentor	8/7/89	28.14
Yawzi - NPS	RyanTempmentor	8/8/89	28.2
Yawzi - NPS	RyanTempmentor	8/9/89	28.44
Yawzi - NPS	RyanTempmentor	8/10/89	28.5
Yawzi - NPS	RyanTempmentor	8/11/89	28.54
Yawzi - NPS	RyanTempmentor	8/12/89	28.62
Yawzi - NPS	RyanTempmentor	8/13/89	28.62
Yawzi - NPS	RyanTempmentor	8/14/89	28.62
Yawzi - NPS	RyanTempmentor	8/15/89	28.67
Yawzi - NPS	RyanTempmentor	8/16/89	28.68
Yawzi - NPS	RyanTempmentor	8/17/89	28.57
Yawzi - NPS	RyanTempmentor	8/18/89	28.5
Yawzi - NPS	RyanTempmentor	8/19/89	28.65
Yawzi - NPS	RyanTempmentor	8/20/89	28.56
Yawzi - NPS	RyanTempmentor	8/21/89	28.52
Yawzi - NPS	RyanTempmentor	8/22/89	28.5
Yawzi - NPS	RyanTempmentor	8/23/89	28.48
Yawzi - NPS	RyanTempmentor	8/24/89	28.55
Yawzi - NPS	RyanTempmentor	8/25/89	28.5
Yawzi - NPS	RyanTempmentor	8/26/89	28.65
Yawzi - NPS	RyanTempmentor	8/27/89	28.7
Yawzi - NPS	RyanTempmentor	8/28/89	28.73
Yawzi - NPS	RyanTempmentor	8/29/89	28.64
Yawzi - NPS	RyanTempmentor	8/30/89	28.52
Yawzi - NPS	RyanTempmentor	8/31/89	28.48
Yawzi - NPS	RyanTempmentor	9/1/89	28.46
Yawzi - NPS	RyanTempmentor	9/2/89	28.45
Yawzi - NPS	RyanTempmentor	9/3/89	28.43
Yawzi - NPS	RyanTempmentor	9/4/89	28.38
Yawzi - NPS	RyanTempmentor	9/5/89	28.49
Yawzi - NPS	RyanTempmentor	9/6/89	28.61
Yawzi - NPS	RyanTempmentor	9/7/89	28.67
Yawzi - NPS	RyanTempmentor	9/8/89	28.82
Yawzi - NPS	RyanTempmentor	9/9/89	29.02
Yawzi - NPS	RyanTempmentor	9/10/89	29.03
Yawzi - NPS	RyanTempmentor	9/11/89	28.88
Yawzi - NPS	RyanTempmentor	9/12/89	28.81
Yawzi - NPS	RyanTempmentor	9/13/89	28.81
Yawzi - NPS	RyanTempmentor	9/14/89	28.86
Yawzi - NPS	RyanTempmentor	9/15/89	28.88
Yawzi - NPS	RyanTempmentor	9/16/89	28.89
Yawzi - NPS	RyanTempmentor	9/17/89	28.69
Yawzi - NPS	RyanTempmentor	9/18/89	27.91
Yawzi - NPS	RyanTempmentor	9/19/89	27.97
Yawzi - NPS	RyanTempmentor	9/20/89	28
Yawzi - NPS	RyanTempmentor	9/21/89	28.09
Yawzi - NPS	RyanTempmentor	9/22/89	27.79
Yawzi - NPS	RyanTempmentor	9/23/89	27.67
Yawzi - NPS	RyanTempmentor	9/24/89	27.64
Yawzi - NPS	RyanTempmentor	9/25/89	27.64
Yawzi - NPS	RyanTempmentor	9/26/89	27.55
Yawzi - NPS	RyanTempmentor	9/27/89	27.55
Yawzi - NPS	RyanTempmentor	9/28/89	27.65
Yawzi - NPS	RyanTempmentor	9/29/89	27.7
Yawzi - NPS	RyanTempmentor	9/30/89	27.71
Yawzi - NPS	RyanTempmentor	10/1/89	27.8
Yawzi - NPS	RyanTempmentor	10/2/89	27.91
Yawzi - NPS	RyanTempmentor	10/3/89	28.15
Yawzi - NPS	RyanTempmentor	10/4/89	28.18
Yawzi - NPS	RyanTempmentor	10/5/89	28.19
Yawzi - NPS	RyanTempmentor	10/6/89	28.2
Yawzi - NPS	RyanTempmentor	10/7/89	28.35
Yawzi - NPS	RyanTempmentor	10/8/89	28.33
Yawzi - NPS	RyanTempmentor	10/9/89	28.26
Yawzi - NPS	RyanTempmentor	10/10/89	28.34
Yawzi - NPS	RyanTempmentor	10/11/89	28.19
Yawzi - NPS	RyanTempmentor	10/12/89	28.09
Yawzi - NPS	RyanTempmentor	10/13/89	28.1
Yawzi - NPS	RyanTempmentor	10/14/89	28.2
Yawzi - NPS	RyanTempmentor	10/15/89	28.23
Yawzi - NPS	RyanTempmentor	10/16/89	28.1
Yawzi - NPS	RyanTempmentor	10/17/89	28.13
Yawzi - NPS	RyanTempmentor	10/18/89	28.27
Yawzi - NPS	RyanTempmentor	10/19/89	28.26
Yawzi - NPS	RyanTempmentor	10/20/89	28.2
Yawzi - NPS	RyanTempmentor	10/21/89	28.28
Yawzi - NPS	RyanTempmentor	10/22/89	28.31
Yawzi - NPS	RyanTempmentor	10/23/89	28.42
Yawzi - NPS	RyanTempmentor	10/24/89	28.5
Yawzi - NPS	RyanTempmentor	10/25/89	28.5
Yawzi - NPS	RyanTempmentor	10/26/89	28.52
Yawzi - NPS	RyanTempmentor	10/27/89	28.51
Yawzi - NPS	RyanTempmentor	10/28/89	28.46
Yawzi - NPS	RyanTempmentor	10/29/89	28.38
Yawzi - NPS	RyanTempmentor	10/30/89	28.26
Yawzi - NPS	RyanTempmentor	10/31/89	28.16
Yawzi - NPS	RyanTempmentor	11/1/89	28.19
Yawzi - NPS	RyanTempmentor	11/2/89	28.1
Yawzi - NPS	RyanTempmentor	11/3/89	28.1
Yawzi - NPS	RyanTempmentor	11/4/89	28.11
Yawzi - NPS	RyanTempmentor	11/5/89	28.06
Yawzi - NPS	RyanTempmentor	11/6/89	28.01
Yawzi - NPS	RyanTempmentor	11/7/89	27.95
Yawzi - NPS	RyanTempmentor	11/8/89	27.96
Yawzi - NPS	RyanTempmentor	11/9/89	28
Yawzi - NPS	RyanTempmentor	11/10/89	28.04
Yawzi - NPS	RyanTempmentor	11/11/89	28.03
Yawzi - NPS	RyanTempmentor	11/12/89	27.99
Yawzi - NPS	RyanTempmentor	11/13/89	27.86
Yawzi - NPS	RyanTempmentor	11/14/89	27.79
Yawzi - NPS	RyanTempmentor	11/15/89	27.7
Yawzi - NPS	RyanTempmentor	11/16/89	27.68
Yawzi - NPS	RyanTempmentor	11/17/89	27.78
Yawzi - NPS	RyanTempmentor	11/18/89	27.75
Yawzi - NPS	RyanTempmentor	11/19/89	27.71
Yawzi - NPS	RyanTempmentor	11/20/89	27.7
Yawzi - NPS	RyanTempmentor	11/21/89	27.68
nd	nd	11/22/89	nd
nd	nd	11/23/89	nd
nd	nd	11/24/89	nd
nd	nd	11/25/89	nd
nd	nd	11/26/89	nd
nd	nd	11/27/89	nd
nd	nd	11/28/89	nd
nd	nd	11/29/89	nd
nd	nd	11/30/89	nd
nd	nd	12/1/89	nd
nd	nd	12/2/89	nd
nd	nd	12/3/89	nd
nd	nd	12/4/89	nd
nd	nd	12/5/89	nd
nd	nd	12/6/89	nd
nd	nd	12/7/89	nd
nd	nd	12/8/89	nd
nd	nd	12/9/89	nd
nd	nd	12/10/89	nd
nd	nd	12/11/89	nd
nd	nd	12/12/89	nd
nd	nd	12/13/89	nd
nd	nd	12/14/89	nd
nd	nd	12/15/89	nd
nd	nd	12/16/89	nd
nd	nd	12/17/89	nd
nd	nd	12/18/89	nd
nd	nd	12/19/89	nd
nd	nd	12/20/89	nd
nd	nd	12/21/89	nd
nd	nd	12/22/89	nd
nd	nd	12/23/89	nd
nd	nd	12/24/89	nd
nd	nd	12/25/89	nd
nd	nd	12/26/89	nd
Yawzi - NPS	RyanTempmentor	12/27/89	26.97
Yawzi - NPS	RyanTempmentor	12/28/89	26.88
Yawzi - NPS	RyanTempmentor	12/29/89	26.9
Yawzi - NPS	RyanTempmentor	12/30/89	26.89
Yawzi - NPS	RyanTempmentor	12/31/89	26.88
Yawzi - NPS	RyanTempmentor	1/1/90	26.9
Yawzi - NPS	RyanTempmentor	1/2/90	26.89
Yawzi - NPS	RyanTempmentor	1/3/90	26.88
Yawzi - NPS	RyanTempmentor	1/4/90	26.67
Yawzi - NPS	RyanTempmentor	1/5/90	26.53
Yawzi - NPS	RyanTempmentor	1/6/90	26.5
Yawzi - NPS	RyanTempmentor	1/7/90	26.5
Yawzi - NPS	RyanTempmentor	1/8/90	26.39
Yawzi - NPS	RyanTempmentor	1/9/90	26.36
Yawzi - NPS	RyanTempmentor	1/10/90	26.34
Yawzi - NPS	RyanTempmentor	1/11/90	26.31
Yawzi - NPS	RyanTempmentor	1/12/90	26.34
Yawzi - NPS	RyanTempmentor	1/13/90	26.39
Yawzi - NPS	RyanTempmentor	1/14/90	26.39
Yawzi - NPS	RyanTempmentor	1/15/90	26.3
Yawzi - NPS	RyanTempmentor	1/16/90	26.18
Yawzi - NPS	RyanTempmentor	1/17/90	26.15
Yawzi - NPS	RyanTempmentor	1/18/90	26.05
Yawzi - NPS	RyanTempmentor	1/19/90	25.95
Yawzi - NPS	RyanTempmentor	1/20/90	25.92
Yawzi - NPS	RyanTempmentor	1/21/90	25.79
Yawzi - NPS	RyanTempmentor	1/22/90	25.74
Yawzi - NPS	RyanTempmentor	1/23/90	25.68
Yawzi - NPS	RyanTempmentor	1/24/90	25.76
Yawzi - NPS	RyanTempmentor	1/25/90	25.73
Yawzi - NPS	RyanTempmentor	1/26/90	25.73
Yawzi - NPS	RyanTempmentor	1/27/90	25.66
Yawzi - NPS	RyanTempmentor	1/28/90	25.61
Yawzi - NPS	RyanTempmentor	1/29/90	25.53
Yawzi - NPS	RyanTempmentor	1/30/90	25.49
Yawzi - NPS	RyanTempmentor	1/31/90	25.5
Yawzi - NPS	RyanTempmentor	2/1/90	25.57
Yawzi - NPS	RyanTempmentor	2/2/90	25.59
Yawzi - NPS	RyanTempmentor	2/3/90	25.54
Yawzi - NPS	RyanTempmentor	2/4/90	25.58
Yawzi - NPS	RyanTempmentor	2/5/90	25.54
Yawzi - NPS	RyanTempmentor	2/6/90	25.64
Yawzi - NPS	RyanTempmentor	2/7/90	25.7
Yawzi - NPS	RyanTempmentor	2/8/90	25.62
Yawzi - NPS	RyanTempmentor	2/9/90	25.58
Yawzi - NPS	RyanTempmentor	2/10/90	25.66
Yawzi - NPS	RyanTempmentor	2/11/90	25.66
Yawzi - NPS	RyanTempmentor	2/12/90	25.68
Yawzi - NPS	RyanTempmentor	2/13/90	25.76
Yawzi - NPS	RyanTempmentor	2/14/90	25.73
Yawzi - NPS	RyanTempmentor	2/15/90	25.55
Yawzi - NPS	RyanTempmentor	2/16/90	25.34
Yawzi - NPS	RyanTempmentor	2/17/90	25.26
Yawzi - NPS	RyanTempmentor	2/18/90	25.14
Yawzi - NPS	RyanTempmentor	2/19/90	25.16
Yawzi - NPS	RyanTempmentor	2/20/90	25.17
Yawzi - NPS	RyanTempmentor	2/21/90	25.15
Yawzi - NPS	RyanTempmentor	2/22/90	25.1
Yawzi - NPS	RyanTempmentor	2/23/90	25.04
Yawzi - NPS	RyanTempmentor	2/24/90	24.95
Yawzi - NPS	RyanTempmentor	2/25/90	24.93
Yawzi - NPS	RyanTempmentor	2/26/90	24.92
Yawzi - NPS	RyanTempmentor	2/27/90	24.94
Yawzi - NPS	RyanTempmentor	2/28/90	25.04
Yawzi - NPS	RyanTempmentor	3/1/90	25.08
Yawzi - NPS	RyanTempmentor	3/2/90	25.14
Yawzi - NPS	RyanTempmentor	3/3/90	25.13
Yawzi - NPS	RyanTempmentor	3/4/90	25.29
Yawzi - NPS	RyanTempmentor	3/5/90	25.38
Yawzi - NPS	RyanTempmentor	3/6/90	25.46
Yawzi - NPS	RyanTempmentor	3/7/90	25.45
Yawzi - NPS	RyanTempmentor	3/8/90	25.55
Yawzi - NPS	RyanTempmentor	3/9/90	25.5
Yawzi - NPS	RyanTempmentor	3/10/90	25.42
Yawzi - NPS	RyanTempmentor	3/11/90	25.42
Yawzi - NPS	RyanTempmentor	3/12/90	25.36
Yawzi - NPS	RyanTempmentor	3/13/90	25.29
Yawzi - NPS	RyanTempmentor	3/14/90	25.31
Yawzi - NPS	RyanTempmentor	3/15/90	25.37
Yawzi - NPS	RyanTempmentor	3/16/90	25.37
Yawzi - NPS	RyanTempmentor	3/17/90	25.36
Yawzi - NPS	RyanTempmentor	3/18/90	25.35
Yawzi - NPS	RyanTempmentor	3/19/90	25.35
Yawzi - NPS	RyanTempmentor	3/20/90	25.34
Yawzi - NPS	RyanTempmentor	3/21/90	25.44
Yawzi - NPS	RyanTempmentor	3/22/90	25.57
Yawzi - NPS	RyanTempmentor	3/23/90	25.72
Yawzi - NPS	RyanTempmentor	3/24/90	25.76
Yawzi - NPS	RyanTempmentor	3/25/90	25.72
Yawzi - NPS	RyanTempmentor	3/26/90	25.75
Yawzi - NPS	RyanTempmentor	3/27/90	25.74
Yawzi - NPS	RyanTempmentor	3/28/90	25.73
Yawzi - NPS	RyanTempmentor	3/29/90	25.54
Yawzi - NPS	RyanTempmentor	3/30/90	25.54
Yawzi - NPS	RyanTempmentor	3/31/90	25.52
Yawzi - NPS	RyanTempmentor	4/1/90	25.58
Yawzi - NPS	RyanTempmentor	4/2/90	25.67
Yawzi - NPS	RyanTempmentor	4/3/90	25.75
Yawzi - NPS	RyanTempmentor	4/4/90	25.89
Yawzi - NPS	RyanTempmentor	4/5/90	26.05
Yawzi - NPS	RyanTempmentor	4/6/90	25.92
Yawzi - NPS	RyanTempmentor	4/7/90	26.07
Yawzi - NPS	RyanTempmentor	4/8/90	26.2
Yawzi - NPS	RyanTempmentor	4/9/90	26.2
Yawzi - NPS	RyanTempmentor	4/10/90	26.15
Yawzi - NPS	RyanTempmentor	4/11/90	26.15
Yawzi - NPS	RyanTempmentor	4/12/90	26.15
Yawzi - NPS	RyanTempmentor	4/13/90	26.17
Yawzi - NPS	RyanTempmentor	4/14/90	26.17
Yawzi - NPS	RyanTempmentor	4/15/90	26.15
Yawzi - NPS	RyanTempmentor	4/16/90	26.27
Yawzi - NPS	RyanTempmentor	4/17/90	26.44
Yawzi - NPS	RyanTempmentor	4/18/90	26.72
Yawzi - NPS	RyanTempmentor	4/19/90	26.78
Yawzi - NPS	RyanTempmentor	4/20/90	26.8
Yawzi - NPS	RyanTempmentor	4/21/90	26.7
Yawzi - NPS	RyanTempmentor	4/22/90	26.63
Yawzi - NPS	RyanTempmentor	4/23/90	26.69
Yawzi - NPS	RyanTempmentor	4/24/90	26.8
Yawzi - NPS	RyanTempmentor	4/25/90	26.75
Yawzi - NPS	RyanTempmentor	4/26/90	26.65
Yawzi - NPS	RyanTempmentor	4/27/90	26.6
Yawzi - NPS	RyanTempmentor	4/28/90	26.52
Yawzi - NPS	RyanTempmentor	4/29/90	26.52
Yawzi - NPS	RyanTempmentor	4/30/90	26.5
Yawzi - NPS	RyanTempmentor	5/1/90	26.49
Yawzi - NPS	RyanTempmentor	5/2/90	26.43
Yawzi - NPS	RyanTempmentor	5/3/90	26.29
Yawzi - NPS	RyanTempmentor	5/4/90	26.24
Yawzi - NPS	RyanTempmentor	5/5/90	26.34
Yawzi - NPS	RyanTempmentor	5/6/90	26.42
Yawzi - NPS	RyanTempmentor	5/7/90	26.55
Yawzi - NPS	RyanTempmentor	5/8/90	26.75
Yawzi - NPS	RyanTempmentor	5/9/90	26.78
Yawzi - NPS	RyanTempmentor	5/10/90	26.79
Yawzi - NPS	RyanTempmentor	5/11/90	26.89
Yawzi - NPS	RyanTempmentor	5/12/90	26.77
Yawzi - NPS	RyanTempmentor	5/13/90	26.67
Yawzi - NPS	RyanTempmentor	5/14/90	26.73
Yawzi - NPS	RyanTempmentor	5/15/90	26.83
Yawzi - NPS	RyanTempmentor	5/16/90	26.94
Yawzi - NPS	RyanTempmentor	5/17/90	27.03
Yawzi - NPS	RyanTempmentor	5/18/90	27.14
Yawzi - NPS	RyanTempmentor	5/19/90	27.13
Yawzi - NPS	RyanTempmentor	5/20/90	27.22
Yawzi - NPS	RyanTempmentor	5/21/90	27.27
Yawzi - NPS	RyanTempmentor	5/22/90	27.4
Yawzi - NPS	RyanTempmentor	5/23/90	27.6
Yawzi - NPS	RyanTempmentor	5/24/90	27.46
Yawzi - NPS	RyanTempmentor	5/25/90	27.49
Yawzi - NPS	RyanTempmentor	5/26/90	27.6
Yawzi - NPS	RyanTempmentor	5/27/90	27.64
Yawzi - NPS	RyanTempmentor	5/28/90	27.67
Yawzi - NPS	RyanTempmentor	5/29/90	27.75
Yawzi - NPS	RyanTempmentor	5/30/90	27.74
Yawzi - NPS	RyanTempmentor	5/31/90	27.72
Yawzi - NPS	RyanTempmentor	6/1/90	27.64
Yawzi - NPS	RyanTempmentor	6/2/90	27.61
Yawzi - NPS	RyanTempmentor	6/3/90	27.55
Yawzi - NPS	RyanTempmentor	6/4/90	27.56
Yawzi - NPS	RyanTempmentor	6/5/90	27.59
Yawzi - NPS	RyanTempmentor	6/6/90	27.67
Yawzi - NPS	RyanTempmentor	6/7/90	27.7
Yawzi - NPS	RyanTempmentor	6/8/90	27.75
Yawzi - NPS	RyanTempmentor	6/9/90	27.8
Yawzi - NPS	RyanTempmentor	6/10/90	27.86
Yawzi - NPS	RyanTempmentor	6/11/90	27.87
Yawzi - NPS	RyanTempmentor	6/12/90	28.01
Yawzi - NPS	RyanTempmentor	6/13/90	28.16
Yawzi - NPS	RyanTempmentor	6/14/90	28.17
Yawzi - NPS	RyanTempmentor	6/15/90	28.15
Yawzi - NPS	RyanTempmentor	6/16/90	28.05
Yawzi - NPS	RyanTempmentor	6/17/90	28.11
Yawzi - NPS	RyanTempmentor	6/18/90	28.18
Yawzi - NPS	RyanTempmentor	6/19/90	28.2
Yawzi - NPS	RyanTempmentor	6/20/90	28.15
Yawzi - NPS	RyanTempmentor	6/21/90	28.23
Yawzi - NPS	RyanTempmentor	6/22/90	28.26
Yawzi - NPS	RyanTempmentor	6/23/90	28.32
Yawzi - NPS	RyanTempmentor	6/24/90	28.32
Yawzi - NPS	RyanTempmentor	6/25/90	28.34
Yawzi - NPS	RyanTempmentor	6/26/90	28.28
Yawzi - NPS	RyanTempmentor	6/27/90	28.18
Yawzi - NPS	RyanTempmentor	6/28/90	28.1
Yawzi - NPS	RyanTempmentor	6/29/90	28.07
Yawzi - NPS	RyanTempmentor	6/30/90	28.11
Yawzi - NPS	RyanTempmentor	7/1/90	28.06
Yawzi - NPS	RyanTempmentor	7/2/90	28.02
Yawzi - NPS	RyanTempmentor	7/3/90	28.09
Yawzi - NPS	RyanTempmentor	7/4/90	28.02
Yawzi - NPS	RyanTempmentor	7/5/90	28.1
Yawzi - NPS	RyanTempmentor	7/6/90	28.08
Yawzi - NPS	RyanTempmentor	7/7/90	27.99
Yawzi - NPS	RyanTempmentor	7/8/90	28.15
Yawzi - NPS	RyanTempmentor	7/9/90	28.13
Yawzi - NPS	RyanTempmentor	7/10/90	28.11
Yawzi - NPS	RyanTempmentor	7/11/90	28.16
Yawzi - NPS	RyanTempmentor	7/12/90	28.16
Yawzi - NPS	RyanTempmentor	7/13/90	28.15
Yawzi - NPS	RyanTempmentor	7/14/90	28.13
Yawzi - NPS	RyanTempmentor	7/15/90	28.11
Yawzi - NPS	RyanTempmentor	7/16/90	28.04
Yawzi - NPS	RyanTempmentor	7/17/90	28.11
Yawzi - NPS	RyanTempmentor	7/18/90	28.1
Yawzi - NPS	RyanTempmentor	7/19/90	28.05
Yawzi - NPS	RyanTempmentor	7/20/90	28.03
Yawzi - NPS	RyanTempmentor	7/21/90	28.05
Yawzi - NPS	RyanTempmentor	7/22/90	28.05
Yawzi - NPS	RyanTempmentor	7/23/90	28.08
Yawzi - NPS	RyanTempmentor	7/24/90	28.19
Yawzi - NPS	RyanTempmentor	7/25/90	28.24
Yawzi - NPS	RyanTempmentor	7/26/90	28.29
Yawzi - NPS	RyanTempmentor	7/27/90	28.29
Yawzi - NPS	RyanTempmentor	7/28/90	28.4
Yawzi - NPS	RyanTempmentor	7/29/90	28.55
Yawzi - NPS	RyanTempmentor	7/30/90	28.66
Yawzi - NPS	RyanTempmentor	7/31/90	28.78
Yawzi - NPS	RyanTempmentor	8/1/90	28.71
Yawzi - NPS	RyanTempmentor	8/2/90	28.72
Yawzi - NPS	RyanTempmentor	8/3/90	28.8
Yawzi - NPS	RyanTempmentor	8/4/90	28.8
Yawzi - NPS	RyanTempmentor	8/5/90	28.69
Yawzi - NPS	RyanTempmentor	8/6/90	28.79
Yawzi - NPS	RyanTempmentor	8/7/90	28.84
Yawzi - NPS	RyanTempmentor	8/8/90	28.87
Yawzi - NPS	RyanTempmentor	8/9/90	28.87
Yawzi - NPS	RyanTempmentor	8/10/90	28.82
Yawzi - NPS	RyanTempmentor	8/11/90	28.74
Yawzi - NPS	RyanTempmentor	8/12/90	28.78
Yawzi - NPS	RyanTempmentor	8/13/90	28.74
Yawzi - NPS	RyanTempmentor	8/14/90	28.66
Yawzi - NPS	RyanTempmentor	8/15/90	28.6
Yawzi - NPS	RyanTempmentor	8/16/90	28.44
Yawzi - NPS	RyanTempmentor	8/17/90	28.45
Yawzi - NPS	RyanTempmentor	8/18/90	28.49
Yawzi - NPS	RyanTempmentor	8/19/90	28.48
Yawzi - NPS	RyanTempmentor	8/20/90	28.5
Yawzi - NPS	RyanTempmentor	8/21/90	28.45
Yawzi - NPS	RyanTempmentor	8/22/90	28.54
Yawzi - NPS	RyanTempmentor	8/23/90	28.74
Yawzi - NPS	RyanTempmentor	8/24/90	28.81
Yawzi - NPS	RyanTempmentor	8/25/90	28.81
Yawzi - NPS	RyanTempmentor	8/26/90	28.78
Yawzi - NPS	RyanTempmentor	8/27/90	28.79
Yawzi - NPS	RyanTempmentor	8/28/90	28.73
Yawzi - NPS	RyanTempmentor	8/29/90	28.83
Yawzi - NPS	RyanTempmentor	8/30/90	28.84
Yawzi - NPS	RyanTempmentor	8/31/90	28.94
Yawzi - NPS	RyanTempmentor	9/1/90	28.94
Yawzi - NPS	RyanTempmentor	9/2/90	28.98
Yawzi - NPS	RyanTempmentor	9/3/90	29
Yawzi - NPS	RyanTempmentor	9/4/90	29.11
Yawzi - NPS	RyanTempmentor	9/5/90	29.28
Yawzi - NPS	RyanTempmentor	9/6/90	29.31
Yawzi - NPS	RyanTempmentor	9/7/90	29.32
Yawzi - NPS	RyanTempmentor	9/8/90	29.46
Yawzi - NPS	RyanTempmentor	9/9/90	29.4
Yawzi - NPS	RyanTempmentor	9/10/90	29.44
Yawzi - NPS	RyanTempmentor	9/11/90	29.43
Yawzi - NPS	RyanTempmentor	9/12/90	29.44
Yawzi - NPS	RyanTempmentor	9/13/90	29.46
Yawzi - NPS	RyanTempmentor	9/14/90	29.46
Yawzi - NPS	RyanTempmentor	9/15/90	29.3
Yawzi - NPS	RyanTempmentor	9/16/90	29.3
Yawzi - NPS	RyanTempmentor	9/17/90	29.3
Yawzi - NPS	RyanTempmentor	9/18/90	29.26
Yawzi - NPS	RyanTempmentor	9/19/90	29.21
Yawzi - NPS	RyanTempmentor	9/20/90	29.24
Yawzi - NPS	RyanTempmentor	9/21/90	29.27
Yawzi - NPS	RyanTempmentor	9/22/90	29.28
Yawzi - NPS	RyanTempmentor	9/23/90	29.3
Yawzi - NPS	RyanTempmentor	9/24/90	29.34
Yawzi - NPS	RyanTempmentor	9/25/90	29.44
Yawzi - NPS	RyanTempmentor	9/26/90	29.44
Yawzi - NPS	RyanTempmentor	9/27/90	29.44
Yawzi - NPS	RyanTempmentor	9/28/90	29.59
Yawzi - NPS	RyanTempmentor	9/29/90	29.59
Yawzi - NPS	RyanTempmentor	9/30/90	29.57
Yawzi - NPS	RyanTempmentor	10/1/90	29.63
Yawzi - NPS	RyanTempmentor	10/2/90	29.67
Yawzi - NPS	RyanTempmentor	10/3/90	29.63
Yawzi - NPS	RyanTempmentor	10/4/90	29.57
Yawzi - NPS	RyanTempmentor	10/5/90	29.45
Yawzi - NPS	RyanTempmentor	10/6/90	29.43
Yawzi - NPS	RyanTempmentor	10/7/90	29.34
Yawzi - NPS	RyanTempmentor	10/8/90	29.29
Yawzi - NPS	RyanTempmentor	10/9/90	29.29
Yawzi - NPS	RyanTempmentor	10/10/90	29.25
Yawzi - NPS	RyanTempmentor	10/11/90	29.04
Yawzi - NPS	RyanTempmentor	10/12/90	29.03
Yawzi - NPS	RyanTempmentor	10/13/90	29.29
Yawzi - NPS	RyanTempmentor	10/14/90	29.1
Yawzi - NPS	RyanTempmentor	10/15/90	29.1
Yawzi - NPS	RyanTempmentor	10/16/90	29.05
Yawzi - NPS	RyanTempmentor	10/17/90	29.15
Yawzi - NPS	RyanTempmentor	10/18/90	29.29
Yawzi - NPS	RyanTempmentor	10/19/90	29.11
Yawzi - NPS	RyanTempmentor	10/20/90	29.02
Yawzi - NPS	RyanTempmentor	10/21/90	28.82
Yawzi - NPS	RyanTempmentor	10/22/90	28.57
Yawzi - NPS	RyanTempmentor	10/23/90	28.81
Yawzi - NPS	RyanTempmentor	10/24/90	28.8
Yawzi - NPS	RyanTempmentor	10/25/90	28.79
Yawzi - NPS	RyanTempmentor	10/26/90	28.75
Yawzi - NPS	RyanTempmentor	10/27/90	28.68
Yawzi - NPS	RyanTempmentor	10/28/90	28.7
Yawzi - NPS	RyanTempmentor	10/29/90	28.76
Yawzi - NPS	RyanTempmentor	10/30/90	28.77
Yawzi - NPS	RyanTempmentor	10/31/90	28.8
Yawzi - NPS	RyanTempmentor	11/1/90	28.76
Yawzi - NPS	RyanTempmentor	11/2/90	28.82
Yawzi - NPS	RyanTempmentor	11/3/90	28.9
Yawzi - NPS	RyanTempmentor	11/4/90	28.89
Yawzi - NPS	RyanTempmentor	11/5/90	28.7
Yawzi - NPS	RyanTempmentor	11/6/90	28.6
Yawzi - NPS	RyanTempmentor	11/7/90	28.54
Yawzi - NPS	RyanTempmentor	11/8/90	28.61
Yawzi - NPS	RyanTempmentor	11/9/90	28.54
Yawzi - NPS	RyanTempmentor	11/10/90	28.5
Yawzi - NPS	RyanTempmentor	11/11/90	28.46
Yawzi - NPS	RyanTempmentor	11/12/90	28.39
Yawzi - NPS	RyanTempmentor	11/13/90	28.29
Yawzi - NPS	RyanTempmentor	11/14/90	28.23
Yawzi - NPS	RyanTempmentor	11/15/90	28.2
Yawzi - NPS	RyanTempmentor	11/16/90	28.12
Yawzi - NPS	RyanTempmentor	11/17/90	28.05
Yawzi - NPS	RyanTempmentor	11/18/90	28.2
Yawzi - NPS	RyanTempmentor	11/19/90	28.35
Yawzi - NPS	RyanTempmentor	11/20/90	28.34
Yawzi - NPS	RyanTempmentor	11/21/90	28.4
Yawzi - NPS	RyanTempmentor	11/22/90	28.33
Yawzi - NPS	RyanTempmentor	11/23/90	28.15
Yawzi - NPS	RyanTempmentor	11/24/90	28.18
Yawzi - NPS	RyanTempmentor	11/25/90	28.2
Yawzi - NPS	RyanTempmentor	11/26/90	28.15
Yawzi - NPS	RyanTempmentor	11/27/90	28.01
Yawzi - NPS	RyanTempmentor	11/28/90	27.84
Yawzi - NPS	RyanTempmentor	11/29/90	27.7
Yawzi - NPS	RyanTempmentor	11/30/90	27.66
Yawzi - NPS	RyanTempmentor	12/1/90	27.64
Yawzi - NPS	RyanTempmentor	12/2/90	27.55
Yawzi - NPS	RyanTempmentor	12/3/90	27.59
Yawzi - NPS	RyanTempmentor	12/4/90	27.34
Yawzi - NPS	RyanTempmentor	12/5/90	27.17
Yawzi - NPS	RyanTempmentor	12/6/90	27.18
Yawzi - NPS	RyanTempmentor	12/7/90	27.24
Yawzi - NPS	RyanTempmentor	12/8/90	27.11
Yawzi - NPS	RyanTempmentor	12/9/90	27.05
Yawzi - NPS	RyanTempmentor	12/10/90	27.1
Yawzi - NPS	RyanTempmentor	12/11/90	27.15
Yawzi - NPS	RyanTempmentor	12/12/90	27.5
Yawzi - NPS	RyanTempmentor	12/13/90	27.44
Yawzi - NPS	RyanTempmentor	12/14/90	27.38
Yawzi - NPS	RyanTempmentor	12/15/90	27.33
Yawzi - NPS	RyanTempmentor	12/16/90	27.26
Yawzi - NPS	RyanTempmentor	12/17/90	27.22
Yawzi - NPS	RyanTempmentor	12/18/90	27.15
Yawzi - NPS	RyanTempmentor	12/19/90	26.94
Yawzi - NPS	RyanTempmentor	12/20/90	26.84
Yawzi - NPS	RyanTempmentor	12/21/90	26.64
Yawzi - NPS	RyanTempmentor	12/22/90	26.5
Yawzi - NPS	RyanTempmentor	12/23/90	26.46
Yawzi - NPS	RyanTempmentor	12/24/90	26.54
Yawzi - NPS	RyanTempmentor	12/25/90	26.71
Yawzi - NPS	RyanTempmentor	12/26/90	26.72
Yawzi - NPS	RyanTempmentor	12/27/90	26.55
Yawzi - NPS	RyanTempmentor	12/28/90	26.49
Yawzi - NPS	RyanTempmentor	12/29/90	26.29
Yawzi - NPS	RyanTempmentor	12/30/90	26.12
Yawzi - NPS	RyanTempmentor	12/31/90	26.16
Yawzi - NPS	RyanTempmentor	1/1/91	26.1
Yawzi - NPS	RyanTempmentor	1/2/91	26.04
Yawzi - NPS	RyanTempmentor	1/3/91	25.96
Yawzi - NPS	RyanTempmentor	1/4/91	25.92
Yawzi - NPS	RyanTempmentor	1/5/91	25.9
Yawzi - NPS	RyanTempmentor	1/6/91	25.84
Yawzi - NPS	RyanTempmentor	1/7/91	25.84
Yawzi - NPS	RyanTempmentor	1/8/91	25.87
Yawzi - NPS	RyanTempmentor	1/9/91	25.96
Yawzi - NPS	RyanTempmentor	1/10/91	25.9
Yawzi - NPS	RyanTempmentor	1/11/91	25.91
Yawzi - NPS	RyanTempmentor	1/12/91	26.07
Yawzi - NPS	RyanTempmentor	1/13/91	26.14
Yawzi - NPS	RyanTempmentor	1/14/91	26.15
Yawzi - NPS	RyanTempmentor	1/15/91	26.11
Yawzi - NPS	RyanTempmentor	1/16/91	25.96
Yawzi - NPS	RyanTempmentor	1/17/91	25.94
Yawzi - NPS	RyanTempmentor	1/18/91	25.96
Yawzi - NPS	RyanTempmentor	1/19/91	25.91
Yawzi - NPS	RyanTempmentor	1/20/91	25.97
Yawzi - NPS	RyanTempmentor	1/21/91	25.98
Yawzi - NPS	RyanTempmentor	1/22/91	25.9
Yawzi - NPS	RyanTempmentor	1/23/91	26.01
Yawzi - NPS	RyanTempmentor	1/24/91	25.95
Yawzi - NPS	RyanTempmentor	1/25/91	25.87
Yawzi - NPS	RyanTempmentor	1/26/91	25.85
Yawzi - NPS	RyanTempmentor	1/27/91	25.82
Yawzi - NPS	RyanTempmentor	1/28/91	25.81
Yawzi - NPS	RyanTempmentor	1/29/91	25.79
Yawzi - NPS	RyanTempmentor	1/30/91	25.74
Yawzi - NPS	RyanTempmentor	1/31/91	25.68
Yawzi - NPS	RyanTempmentor	2/1/91	25.51
Yawzi - NPS	RyanTempmentor	2/2/91	25.42
Yawzi - NPS	RyanTempmentor	2/3/91	25.46
Yawzi - NPS	RyanTempmentor	2/4/91	25.51
Yawzi - NPS	RyanTempmentor	2/5/91	25.65
Yawzi - NPS	RyanTempmentor	2/6/91	25.73
Yawzi - NPS	RyanTempmentor	2/7/91	25.84
Yawzi - NPS	RyanTempmentor	2/8/91	25.99
Yawzi - NPS	RyanTempmentor	2/9/91	26.14
Yawzi - NPS	RyanTempmentor	2/10/91	26.25
Yawzi - NPS	RyanTempmentor	2/11/91	26.1
Yawzi - NPS	RyanTempmentor	2/12/91	26.13
Yawzi - NPS	RyanTempmentor	2/13/91	26.11
Yawzi - NPS	RyanTempmentor	2/14/91	26.08
Yawzi - NPS	RyanTempmentor	2/15/91	26.18
Yawzi - NPS	RyanTempmentor	2/16/91	26.17
Yawzi - NPS	RyanTempmentor	2/17/91	26.21
Yawzi - NPS	RyanTempmentor	2/18/91	26.18
Yawzi - NPS	RyanTempmentor	2/19/91	26
Yawzi - NPS	RyanTempmentor	2/20/91	25.92
Yawzi - NPS	RyanTempmentor	2/21/91	25.87
Yawzi - NPS	RyanTempmentor	2/22/91	25.85
Yawzi - NPS	RyanTempmentor	2/23/91	25.83
Yawzi - NPS	RyanTempmentor	2/24/91	25.81
Yawzi - NPS	RyanTempmentor	2/25/91	25.78
Yawzi - NPS	RyanTempmentor	2/26/91	25.89
Yawzi - NPS	RyanTempmentor	2/27/91	25.97
Yawzi - NPS	RyanTempmentor	2/28/91	26.1
Yawzi - NPS	RyanTempmentor	3/1/91	25.94
Yawzi - NPS	RyanTempmentor	3/2/91	25.77
Yawzi - NPS	RyanTempmentor	3/3/91	25.77
Yawzi - NPS	RyanTempmentor	3/4/91	25.8
Yawzi - NPS	RyanTempmentor	3/5/91	25.79
Yawzi - NPS	RyanTempmentor	3/6/91	25.81
Yawzi - NPS	RyanTempmentor	3/7/91	25.82
Yawzi - NPS	RyanTempmentor	3/8/91	25.89
Yawzi - NPS	RyanTempmentor	3/9/91	25.95
Yawzi - NPS	RyanTempmentor	3/10/91	25.92
Yawzi - NPS	RyanTempmentor	3/11/91	26.05
Yawzi - NPS	RyanTempmentor	3/12/91	25.9
Yawzi - NPS	RyanTempmentor	3/13/91	25.79
Yawzi - NPS	RyanTempmentor	3/14/91	25.78
Yawzi - NPS	RyanTempmentor	3/15/91	25.97
Yawzi - NPS	RyanTempmentor	3/16/91	26.07
Yawzi - NPS	RyanTempmentor	3/17/91	26.14
Yawzi - NPS	RyanTempmentor	3/18/91	26.18
Yawzi - NPS	RyanTempmentor	3/19/91	26.05
Yawzi - NPS	RyanTempmentor	3/20/91	26.26
Yawzi - NPS	RyanTempmentor	3/21/91	26.32
Yawzi - NPS	RyanTempmentor	3/22/91	26.23
Yawzi - NPS	RyanTempmentor	3/23/91	26.15
Yawzi - NPS	RyanTempmentor	3/24/91	25.98
Yawzi - NPS	RyanTempmentor	3/25/91	26.1
Yawzi - NPS	RyanTempmentor	3/26/91	26.32
Yawzi - NPS	RyanTempmentor	3/27/91	26.34
Yawzi - NPS	RyanTempmentor	3/28/91	26.3
Yawzi - NPS	RyanTempmentor	3/29/91	26.15
Yawzi - NPS	RyanTempmentor	3/30/91	26.06
Yawzi - NPS	RyanTempmentor	3/31/91	26.04
Yawzi - NPS	RyanTempmentor	4/1/91	26
Yawzi - NPS	RyanTempmentor	4/2/91	26.08
Yawzi - NPS	RyanTempmentor	4/3/91	26.21
Yawzi - NPS	RyanTempmentor	4/4/91	26.24
Yawzi - NPS	RyanTempmentor	4/5/91	26.28
Yawzi - NPS	RyanTempmentor	4/6/91	26.29
Yawzi - NPS	RyanTempmentor	4/7/91	26.36
Yawzi - NPS	RyanTempmentor	4/8/91	26.34
Yawzi - NPS	RyanTempmentor	4/9/91	26.2
Yawzi - NPS	RyanTempmentor	4/10/91	26.12
Yawzi - NPS	RyanTempmentor	4/11/91	26.07
Yawzi - NPS	RyanTempmentor	4/12/91	25.99
Yawzi - NPS	RyanTempmentor	4/13/91	25.98
Yawzi - NPS	RyanTempmentor	4/14/91	26
Yawzi - NPS	RyanTempmentor	4/15/91	26
Yawzi - NPS	RyanTempmentor	4/16/91	26.01
Yawzi - NPS	RyanTempmentor	4/17/91	26.01
Yawzi - NPS	RyanTempmentor	4/18/91	26.11
Yawzi - NPS	RyanTempmentor	4/19/91	26.14
Yawzi - NPS	RyanTempmentor	4/20/91	26.3
Yawzi - NPS	RyanTempmentor	4/21/91	26.44
Yawzi - NPS	RyanTempmentor	4/22/91	26.51
Yawzi - NPS	RyanTempmentor	4/23/91	26.58
Yawzi - NPS	RyanTempmentor	4/24/91	26.61
Yawzi - NPS	RyanTempmentor	4/25/91	26.66
Yawzi - NPS	RyanTempmentor	4/26/91	26.68
Yawzi - NPS	RyanTempmentor	4/27/91	26.72
Yawzi - NPS	RyanTempmentor	4/28/91	26.79
Yawzi - NPS	RyanTempmentor	4/29/91	26.84
Yawzi - NPS	RyanTempmentor	4/30/91	26.91
Yawzi - NPS	RyanTempmentor	5/1/91	26.95
Yawzi - NPS	RyanTempmentor	5/2/91	27.02
Yawzi - NPS	RyanTempmentor	5/3/91	27.3
Yawzi - NPS	RyanTempmentor	5/4/91	27.44
Yawzi - NPS	RyanTempmentor	5/5/91	27.48
Yawzi - NPS	RyanTempmentor	5/6/91	27.46
Yawzi - NPS	RyanTempmentor	5/7/91	27.41
Yawzi - NPS	RyanTempmentor	5/8/91	27.39
Yawzi - NPS	RyanTempmentor	5/9/91	27.29
Yawzi - NPS	RyanTempmentor	5/10/91	27.27
Yawzi - NPS	RyanTempmentor	5/11/91	27.33
Yawzi - NPS	RyanTempmentor	5/12/91	27.44
Yawzi - NPS	RyanTempmentor	5/13/91	27.57
Yawzi - NPS	RyanTempmentor	5/14/91	27.65
Yawzi - NPS	RyanTempmentor	5/15/91	27.69
Yawzi - NPS	RyanTempmentor	5/16/91	27.71
Yawzi - NPS	RyanTempmentor	5/17/91	27.66
Yawzi - NPS	RyanTempmentor	5/18/91	27.6
Yawzi - NPS	RyanTempmentor	5/19/91	27.52
Yawzi - NPS	RyanTempmentor	5/20/91	27.49
Yawzi - NPS	RyanTempmentor	5/21/91	27.63
Yawzi - NPS	RyanTempmentor	5/22/91	27.6
Yawzi - NPS	RyanTempmentor	5/23/91	27.57
Yawzi - NPS	RyanTempmentor	5/24/91	27.56
Yawzi - NPS	RyanTempmentor	5/25/91	27.39
Yawzi - NPS	RyanTempmentor	5/26/91	27.31
Yawzi - NPS	RyanTempmentor	5/27/91	27.34
Yawzi - NPS	RyanTempmentor	5/28/91	27.33
Yawzi - NPS	RyanTempmentor	5/29/91	27.37
Yawzi - NPS	RyanTempmentor	5/30/91	27.53
Yawzi - NPS	RyanTempmentor	5/31/91	27.67
Yawzi - NPS	RyanTempmentor	6/1/91	27.75
Yawzi - NPS	RyanTempmentor	6/2/91	27.95
Yawzi - NPS	RyanTempmentor	6/3/91	28.02
nd	nd	6/4/91	nd
nd	nd	6/5/91	nd
nd	nd	6/6/91	nd
nd	nd	6/7/91	nd
nd	nd	6/8/91	nd
nd	nd	6/9/91	nd
nd	nd	6/10/91	nd
nd	nd	6/11/91	nd
Yawzi - NPS	RyanTempmentor	6/12/91	28.1
Yawzi - NPS	RyanTempmentor	6/13/91	28.07
Yawzi - NPS	RyanTempmentor	6/14/91	28.09
Yawzi - NPS	RyanTempmentor	6/15/91	28.1
Yawzi - NPS	RyanTempmentor	6/16/91	28.05
Yawzi - NPS	RyanTempmentor	6/17/91	28.09
Yawzi - NPS	RyanTempmentor	6/18/91	28.07
Yawzi - NPS	RyanTempmentor	6/19/91	28.08
Yawzi - NPS	RyanTempmentor	6/20/91	28.1
Yawzi - NPS	RyanTempmentor	6/21/91	28.1
Yawzi - NPS	RyanTempmentor	6/22/91	28.09
Yawzi - NPS	RyanTempmentor	6/23/91	28.13
Yawzi - NPS	RyanTempmentor	6/24/91	28.15
Yawzi - NPS	RyanTempmentor	6/25/91	28.1
Yawzi - NPS	RyanTempmentor	6/26/91	28.11
Yawzi - NPS	RyanTempmentor	6/27/91	28.12
Yawzi - NPS	RyanTempmentor	6/28/91	28.1
Yawzi - NPS	RyanTempmentor	6/29/91	28.14
Yawzi - NPS	RyanTempmentor	6/30/91	28.01
Yawzi - NPS	RyanTempmentor	7/1/91	27.99
Yawzi - NPS	RyanTempmentor	7/2/91	28.06
Yawzi - NPS	RyanTempmentor	7/3/91	28.01
Yawzi - NPS	RyanTempmentor	7/4/91	27.89
Yawzi - NPS	RyanTempmentor	7/5/91	27.84
Yawzi - NPS	RyanTempmentor	7/6/91	27.79
Yawzi - NPS	RyanTempmentor	7/7/91	27.93
Yawzi - NPS	RyanTempmentor	7/8/91	28.01
Yawzi - NPS	RyanTempmentor	7/9/91	28.01
Yawzi - NPS	RyanTempmentor	7/10/91	28.17
Yawzi - NPS	RyanTempmentor	7/11/91	28.12
Yawzi - NPS	RyanTempmentor	7/12/91	28.05
Yawzi - NPS	RyanTempmentor	7/13/91	28.11
Yawzi - NPS	RyanTempmentor	7/14/91	28.19
Yawzi - NPS	RyanTempmentor	7/15/91	28.14
Yawzi - NPS	RyanTempmentor	7/16/91	27.79
Yawzi - NPS	RyanTempmentor	7/17/91	27.81
Yawzi - NPS	RyanTempmentor	7/18/91	27.93
Yawzi - NPS	RyanTempmentor	7/19/91	28.09
Yawzi - NPS	RyanTempmentor	7/20/91	28.11
Yawzi - NPS	RyanTempmentor	7/21/91	28.13
Yawzi - NPS	RyanTempmentor	7/22/91	28.15
Yawzi - NPS	RyanTempmentor	7/23/91	28.23
Yawzi - NPS	RyanTempmentor	7/24/91	28.22
Yawzi - NPS	RyanTempmentor	7/25/91	28.25
Yawzi - NPS	RyanTempmentor	7/26/91	28.22
Yawzi - NPS	RyanTempmentor	7/27/91	28.12
Yawzi - NPS	RyanTempmentor	7/28/91	28.2
Yawzi - NPS	RyanTempmentor	7/29/91	28.37
Yawzi - NPS	RyanTempmentor	7/30/91	28.41
Yawzi - NPS	RyanTempmentor	7/31/91	28.39
Yawzi - NPS	RyanTempmentor	8/1/91	28.46
Yawzi - NPS	RyanTempmentor	8/2/91	28.48
Yawzi - NPS	RyanTempmentor	8/3/91	28.47
Yawzi - NPS	RyanTempmentor	8/4/91	28.49
Yawzi - NPS	RyanTempmentor	8/5/91	28.46
Yawzi - NPS	RyanTempmentor	8/6/91	28.44
Yawzi - NPS	RyanTempmentor	8/7/91	28.49
Yawzi - NPS	RyanTempmentor	8/8/91	28.45
Yawzi - NPS	RyanTempmentor	8/9/91	28.49
Yawzi - NPS	RyanTempmentor	8/10/91	28.53
Yawzi - NPS	RyanTempmentor	8/11/91	28.49
Yawzi - NPS	RyanTempmentor	8/12/91	28.46
Yawzi - NPS	RyanTempmentor	8/13/91	28.55
Yawzi - NPS	RyanTempmentor	8/14/91	28.65
Yawzi - NPS	RyanTempmentor	8/15/91	28.71
Yawzi - NPS	RyanTempmentor	8/16/91	28.75
Yawzi - NPS	RyanTempmentor	8/17/91	28.72
Yawzi - NPS	RyanTempmentor	8/18/91	28.79
Yawzi - NPS	RyanTempmentor	8/19/91	28.73
Yawzi - NPS	RyanTempmentor	8/20/91	28.73
Yawzi - NPS	RyanTempmentor	8/21/91	28.68
Yawzi - NPS	RyanTempmentor	8/22/91	28.58
Yawzi - NPS	RyanTempmentor	8/23/91	28.62
Yawzi - NPS	RyanTempmentor	8/24/91	28.64
Yawzi - NPS	RyanTempmentor	8/25/91	28.66
Yawzi - NPS	RyanTempmentor	8/26/91	28.69
Yawzi - NPS	RyanTempmentor	8/27/91	28.58
Yawzi - NPS	RyanTempmentor	8/28/91	28.56
Yawzi - NPS	RyanTempmentor	8/29/91	28.66
Yawzi - NPS	RyanTempmentor	8/30/91	28.83
Yawzi - NPS	RyanTempmentor	8/31/91	28.82
Yawzi - NPS	RyanTempmentor	9/1/91	28.86
Yawzi - NPS	RyanTempmentor	9/2/91	28.96
Yawzi - NPS	RyanTempmentor	9/3/91	29.16
Yawzi - NPS	RyanTempmentor	9/4/91	29.08
Yawzi - NPS	RyanTempmentor	9/5/91	29.06
Yawzi - NPS	RyanTempmentor	9/6/91	28.94
Yawzi - NPS	RyanTempmentor	9/7/91	29
Yawzi - NPS	RyanTempmentor	9/8/91	29.04
Yawzi - NPS	RyanTempmentor	9/9/91	29.15
Yawzi - NPS	RyanTempmentor	9/10/91	29.21
Yawzi - NPS	RyanTempmentor	9/11/91	29.16
Yawzi - NPS	RyanTempmentor	9/12/91	29.3
Yawzi - NPS	RyanTempmentor	9/13/91	29.34
Yawzi - NPS	RyanTempmentor	9/14/91	29.28
Yawzi - NPS	RyanTempmentor	9/15/91	29.22
Yawzi - NPS	RyanTempmentor	9/16/91	29.16
Yawzi - NPS	RyanTempmentor	9/17/91	29.17
Yawzi - NPS	RyanTempmentor	9/18/91	29.08
Yawzi - NPS	RyanTempmentor	9/19/91	29.09
Yawzi - NPS	RyanTempmentor	9/20/91	29.23
Yawzi - NPS	RyanTempmentor	9/21/91	29.1
Yawzi - NPS	RyanTempmentor	9/22/91	28.96
Yawzi - NPS	RyanTempmentor	9/23/91	28.82
Yawzi - NPS	RyanTempmentor	9/24/91	28.82
Yawzi - NPS	RyanTempmentor	9/25/91	28.68
Yawzi - NPS	RyanTempmentor	9/26/91	28.75
Yawzi - NPS	RyanTempmentor	9/27/91	28.59
Yawzi - NPS	RyanTempmentor	9/28/91	28.49
Yawzi - NPS	RyanTempmentor	9/29/91	28.35
Yawzi - NPS	RyanTempmentor	9/30/91	28.21
Yawzi - NPS	RyanTempmentor	10/1/91	28.18
Yawzi - NPS	RyanTempmentor	10/2/91	28.3
Yawzi - NPS	RyanTempmentor	10/3/91	28.24
Yawzi - NPS	RyanTempmentor	10/4/91	28.32
Yawzi - NPS	RyanTempmentor	10/5/91	28.4
Yawzi - NPS	RyanTempmentor	10/6/91	28.44
Yawzi - NPS	RyanTempmentor	10/7/91	28.49
Yawzi - NPS	RyanTempmentor	10/8/91	28.6
Yawzi - NPS	RyanTempmentor	10/9/91	28.78
Yawzi - NPS	RyanTempmentor	10/10/91	28.63
Yawzi - NPS	RyanTempmentor	10/11/91	28.6
Yawzi - NPS	RyanTempmentor	10/12/91	28.64
Yawzi - NPS	RyanTempmentor	10/13/91	28.64
Yawzi - NPS	RyanTempmentor	10/14/91	28.52
Yawzi - NPS	RyanTempmentor	10/15/91	28.5
Yawzi - NPS	RyanTempmentor	10/16/91	28.48
Yawzi - NPS	RyanTempmentor	10/17/91	28.46
Yawzi - NPS	RyanTempmentor	10/18/91	28.38
Yawzi - NPS	RyanTempmentor	10/19/91	28.55
Yawzi - NPS	RyanTempmentor	10/20/91	28.48
Yawzi - NPS	RyanTempmentor	10/21/91	28.55
Yawzi - NPS	RyanTempmentor	10/22/91	28.53
Yawzi - NPS	RyanTempmentor	10/23/91	28.52
Yawzi - NPS	RyanTempmentor	10/24/91	28.55
Yawzi - NPS	RyanTempmentor	10/25/91	28.56
Yawzi - NPS	RyanTempmentor	10/26/91	28.56
Yawzi - NPS	RyanTempmentor	10/27/91	28.62
Yawzi - NPS	RyanTempmentor	10/28/91	28.7
Yawzi - NPS	RyanTempmentor	10/29/91	28.82
Yawzi - NPS	RyanTempmentor	10/30/91	28.75
Yawzi - NPS	RyanTempmentor	10/31/91	28.85
Yawzi - NPS	RyanTempmentor	11/1/91	28.81
Yawzi - NPS	RyanTempmentor	11/2/91	28.65
Yawzi - NPS	RyanTempmentor	11/3/91	28.51
Yawzi - NPS	RyanTempmentor	11/4/91	28.43
Yawzi - NPS	RyanTempmentor	11/5/91	28.34
Yawzi - NPS	RyanTempmentor	11/6/91	28.24
Yawzi - NPS	RyanTempmentor	11/7/91	28.05
Yawzi - NPS	RyanTempmentor	11/8/91	28.05
Yawzi - NPS	RyanTempmentor	11/9/91	27.96
Yawzi - NPS	RyanTempmentor	11/10/91	28.03
Yawzi - NPS	RyanTempmentor	11/11/91	27.85
Yawzi - NPS	RyanTempmentor	11/12/91	27.77
Yawzi - NPS	RyanTempmentor	11/13/91	27.75
Yawzi - NPS	RyanTempmentor	11/14/91	27.74
Yawzi - NPS	RyanTempmentor	11/15/91	27.75
Yawzi - NPS	RyanTempmentor	11/16/91	27.89
Yawzi - NPS	RyanTempmentor	11/17/91	27.89
Yawzi - NPS	RyanTempmentor	11/18/91	27.95
Yawzi - NPS	RyanTempmentor	11/19/91	27.88
Yawzi - NPS	RyanTempmentor	11/20/91	27.8
Yawzi - NPS	RyanTempmentor	11/21/91	27.61
Yawzi - NPS	RyanTempmentor	11/22/91	27.49
Yawzi - NPS	RyanTempmentor	11/23/91	27.37
Yawzi - NPS	RyanTempmentor	11/24/91	27.35
Yawzi - NPS	RyanTempmentor	11/25/91	27.33
Yawzi - NPS	RyanTempmentor	11/26/91	27.29
Yawzi - NPS	RyanTempmentor	11/27/91	27.29
Yawzi - NPS	RyanTempmentor	11/28/91	27.29
Yawzi - NPS	RyanTempmentor	11/29/91	27.22
Yawzi - NPS	RyanTempmentor	11/30/91	27.17
Yawzi - NPS	RyanTempmentor	12/1/91	27.1
Yawzi - NPS	RyanTempmentor	12/2/91	26.95
Yawzi - NPS	RyanTempmentor	12/3/91	26.89
Yawzi - NPS	RyanTempmentor	12/4/91	26.79
Yawzi - NPS	RyanTempmentor	12/5/91	26.82
Yawzi - NPS	RyanTempmentor	12/6/91	26.76
Yawzi - NPS	RyanTempmentor	12/7/91	26.76
Yawzi - NPS	RyanTempmentor	12/8/91	26.75
Yawzi - NPS	RyanTempmentor	12/9/91	26.75
Yawzi - NPS	RyanTempmentor	12/10/91	26.7
Yawzi - NPS	RyanTempmentor	12/11/91	26.54
Yawzi - NPS	RyanTempmentor	12/12/91	26.45
Yawzi - NPS	RyanTempmentor	12/13/91	26.36
Yawzi - NPS	RyanTempmentor	12/14/91	26.25
Yawzi - NPS	RyanTempmentor	12/15/91	26.26
Yawzi - NPS	RyanTempmentor	12/16/91	26.42
Yawzi - NPS	RyanTempmentor	12/17/91	26.37
Yawzi - NPS	RyanTempmentor	12/18/91	26.34
Yawzi - NPS	RyanTempmentor	12/19/91	26.25
Yawzi - NPS	RyanTempmentor	12/20/91	26.25
Yawzi - NPS	RyanTempmentor	12/21/91	25.89
Yawzi - NPS	RyanTempmentor	12/22/91	25.69
Yawzi - NPS	RyanTempmentor	12/23/91	25.76
Yawzi - NPS	RyanTempmentor	12/24/91	25.82
Yawzi - NPS	RyanTempmentor	12/25/91	25.83
Yawzi - NPS	RyanTempmentor	12/26/91	25.79
Yawzi - NPS	RyanTempmentor	12/27/91	25.71
Yawzi - NPS	RyanTempmentor	12/28/91	25.66
Yawzi - NPS	RyanTempmentor	12/29/91	25.65
Yawzi - NPS	RyanTempmentor	12/30/91	25.61
Yawzi - NPS	RyanTempmentor	12/31/91	25.68
Yawzi - NPS	RyanTempmentor	1/1/92	25.71
Yawzi - NPS	RyanTempmentor	1/2/92	25.66
Yawzi - NPS	RyanTempmentor	1/3/92	25.82
Yawzi - NPS	RyanTempmentor	1/4/92	25.93
Yawzi - NPS	RyanTempmentor	1/5/92	26
Yawzi - NPS	RyanTempmentor	1/6/92	25.9
Yawzi - NPS	RyanTempmentor	1/7/92	25.89
Yawzi - NPS	RyanTempmentor	1/8/92	26.03
Yawzi - NPS	RyanTempmentor	1/9/92	26.06
Yawzi - NPS	RyanTempmentor	1/10/92	25.96
Yawzi - NPS	RyanTempmentor	1/11/92	25.89
Yawzi - NPS	RyanTempmentor	1/12/92	26
Yawzi - NPS	RyanTempmentor	1/13/92	25.92
Yawzi - NPS	RyanTempmentor	1/14/92	25.79
Yawzi - NPS	RyanTempmentor	1/15/92	25.76
Yawzi - NPS	RyanTempmentor	1/16/92	25.78
Yawzi - NPS	RyanTempmentor	1/17/92	25.83
Yawzi - NPS	RyanTempmentor	1/18/92	25.79
Yawzi - NPS	RyanTempmentor	1/19/92	25.73
Yawzi - NPS	RyanTempmentor	1/20/92	25.74
Yawzi - NPS	RyanTempmentor	1/21/92	25.77
Yawzi - NPS	RyanTempmentor	1/22/92	25.74
Yawzi - NPS	RyanTempmentor	1/23/92	25.67
Yawzi - NPS	RyanTempmentor	1/24/92	25.54
Yawzi - NPS	RyanTempmentor	1/25/92	25.49
Yawzi - NPS	RyanTempmentor	1/26/92	25.51
Yawzi - NPS	RyanTempmentor	1/27/92	25.41
Yawzi - NPS	RyanTempmentor	1/28/92	25.36
Yawzi - NPS	RyanTempmentor	1/29/92	25.34
Yawzi - NPS	RyanTempmentor	1/30/92	25.38
Yawzi - NPS	RyanTempmentor	1/31/92	25.44
Yawzi - NPS	RyanTempmentor	2/1/92	25.51
Yawzi - NPS	RyanTempmentor	2/2/92	25.56
Yawzi - NPS	RyanTempmentor	2/3/92	25.6
Yawzi - NPS	RyanTempmentor	2/4/92	25.6
Yawzi - NPS	RyanTempmentor	2/5/92	25.58
Yawzi - NPS	RyanTempmentor	2/6/92	25.69
Yawzi - NPS	RyanTempmentor	2/7/92	25.76
Yawzi - NPS	RyanTempmentor	2/8/92	25.81
Yawzi - NPS	RyanTempmentor	2/9/92	25.79
Yawzi - NPS	RyanTempmentor	2/10/92	25.79
Yawzi - NPS	RyanTempmentor	2/11/92	25.82
Yawzi - NPS	RyanTempmentor	2/12/92	25.94
Yawzi - NPS	RyanTempmentor	2/13/92	25.98
Yawzi - NPS	RyanTempmentor	2/14/92	25.9
Yawzi - NPS	RyanTempmentor	2/15/92	26.02
Yawzi - NPS	RyanTempmentor	2/16/92	25.94
Yawzi - NPS	RyanTempmentor	2/17/92	25.89
Yawzi - NPS	RyanTempmentor	2/18/92	25.79
Yawzi - NPS	RyanTempmentor	2/19/92	25.75
Yawzi - NPS	RyanTempmentor	2/20/92	25.65
Yawzi - NPS	RyanTempmentor	2/21/92	25.63
Yawzi - NPS	RyanTempmentor	2/22/92	25.64
Yawzi - NPS	RyanTempmentor	2/23/92	25.6
Yawzi - NPS	RyanTempmentor	2/24/92	25.55
Yawzi - NPS	RyanTempmentor	2/25/92	25.55
Yawzi - NPS	RyanTempmentor	2/26/92	25.6
Yawzi - NPS	RyanTempmentor	2/27/92	25.63
Yawzi - NPS	RyanTempmentor	2/28/92	25.65
Yawzi - NPS	RyanTempmentor	2/29/92	25.76
Yawzi - NPS	RyanTempmentor	3/1/92	25.82
Yawzi - NPS	RyanTempmentor	3/2/92	25.81
Yawzi - NPS	RyanTempmentor	3/3/92	25.81
Yawzi - NPS	RyanTempmentor	3/4/92	25.84
Yawzi - NPS	RyanTempmentor	3/5/92	25.84
Yawzi - NPS	RyanTempmentor	3/6/92	25.88
Yawzi - NPS	RyanTempmentor	3/7/92	25.94
Yawzi - NPS	RyanTempmentor	3/8/92	25.96
Yawzi - NPS	RyanTempmentor	3/9/92	26.05
Yawzi - NPS	RyanTempmentor	3/10/92	26.1
Yawzi - NPS	RyanTempmentor	3/11/92	26.13
Yawzi - NPS	RyanTempmentor	3/12/92	26.2
Yawzi - NPS	RyanTempmentor	3/13/92	26.24
Yawzi - NPS	RyanTempmentor	3/14/92	26.24
Yawzi - NPS	RyanTempmentor	3/15/92	26.24
Yawzi - NPS	RyanTempmentor	3/16/92	26.28
Yawzi - NPS	RyanTempmentor	3/17/92	26.29
Yawzi - NPS	RyanTempmentor	3/18/92	26.3
Yawzi - NPS	RyanTempmentor	3/19/92	26.15
Yawzi - NPS	RyanTempmentor	3/20/92	26.23
Yawzi - NPS	RyanTempmentor	3/21/92	26.31
Yawzi - NPS	RyanTempmentor	3/22/92	26.22
Yawzi - NPS	RyanTempmentor	3/23/92	26.14
Yawzi - NPS	RyanTempmentor	3/24/92	26.25
Yawzi - NPS	RyanTempmentor	3/25/92	26.39
Yawzi - NPS	RyanTempmentor	3/26/92	26.39
Yawzi - NPS	RyanTempmentor	3/27/92	26.47
Yawzi - NPS	RyanTempmentor	3/28/92	26.53
Yawzi - NPS	RyanTempmentor	3/29/92	26.65
Yawzi - NPS	RyanTempmentor	3/30/92	26.66
Yawzi - NPS	RyanTempmentor	3/31/92	26.77
Yawzi - NPS	RyanTempmentor	4/1/92	26.82
Yawzi - NPS	RyanTempmentor	4/2/92	26.83
Yawzi - NPS	RyanTempmentor	4/3/92	26.97
Yawzi - NPS	RyanTempmentor	4/4/92	27.05
Yawzi - NPS	RyanTempmentor	4/5/92	27.06
Yawzi - NPS	RyanTempmentor	4/6/92	27.07
Yawzi - NPS	RyanTempmentor	4/7/92	26.86
Yawzi - NPS	RyanTempmentor	4/8/92	26.67
Yawzi - NPS	RyanTempmentor	4/9/92	26.75
Yawzi - NPS	RyanTempmentor	4/10/92	26.87
Yawzi - NPS	RyanTempmentor	4/11/92	26.97
Yawzi - NPS	RyanTempmentor	4/12/92	26.89
Yawzi - NPS	RyanTempmentor	4/13/92	26.76
Yawzi - NPS	RyanTempmentor	4/14/92	26.6
Yawzi - NPS	RyanTempmentor	4/15/92	26.55
Yawzi - NPS	RyanTempmentor	4/16/92	26.66
Yawzi - NPS	RyanTempmentor	4/17/92	26.8
Yawzi - NPS	RyanTempmentor	4/18/92	26.8
Yawzi - NPS	RyanTempmentor	4/19/92	26.85
Yawzi - NPS	RyanTempmentor	4/20/92	26.84
Yawzi - NPS	RyanTempmentor	4/21/92	26.85
Yawzi - NPS	RyanTempmentor	4/22/92	26.83
Yawzi - NPS	RyanTempmentor	4/23/92	26.81
Yawzi - NPS	RyanTempmentor	4/24/92	26.88
Yawzi - NPS	RyanTempmentor	4/25/92	26.91
Yawzi - NPS	RyanTempmentor	4/26/92	26.99
Yawzi - NPS	RyanTempmentor	4/27/92	27.13
Yawzi - NPS	RyanTempmentor	4/28/92	27.38
Yawzi - NPS	RyanTempmentor	4/29/92	27.6
Yawzi - NPS	RyanTempmentor	4/30/92	27.3
Yawzi - NPS	RyanTempmentor	5/1/92	27.44
Yawzi - NPS	RyanTempmentor	5/2/92	27.01
Yawzi - NPS	RyanTempmentor	5/3/92	26.76
Yawzi - NPS	RyanTempmentor	5/4/92	26.64
Yawzi - NPS	RyanTempmentor	5/5/92	26.6
Yawzi - NPS	RyanTempmentor	5/6/92	26.76
Yawzi - NPS	RyanTempmentor	5/7/92	26.88
Yawzi - NPS	RyanTempmentor	5/8/92	26.8
Yawzi - NPS	RyanTempmentor	5/9/92	26.73
Yawzi - NPS	RyanTempmentor	5/10/92	26.78
Yawzi - NPS	RyanTempmentor	5/11/92	26.89
Yawzi - NPS	RyanTempmentor	5/12/92	26.96
Yawzi - NPS	RyanTempmentor	5/13/92	27.13
Yawzi - NPS	RyanTempmentor	5/14/92	27.38
Yawzi - NPS	RyanTempmentor	5/15/92	27.24
Yawzi - NPS	RyanTempmentor	5/16/92	27.29
Yawzi - NPS	RyanTempmentor	5/17/92	27.28
Yawzi - NPS	RyanTempmentor	5/18/92	27.37
Yawzi - NPS	RyanTempmentor	5/19/92	27.44
Yawzi - NPS	RyanTempmentor	5/20/92	27.42
Yawzi - NPS	RyanTempmentor	5/21/92	27.32
Yawzi - NPS	RyanTempmentor	5/22/92	27.43
Yawzi - NPS	RyanTempmentor	5/23/92	27.81
Yawzi - NPS	RyanTempmentor	5/24/92	27.61
Yawzi - NPS	RyanTempmentor	5/25/92	27.56
Yawzi - NPS	RyanTempmentor	5/26/92	27.27
Yawzi - NPS	RyanTempmentor	5/27/92	27.24
Yawzi - NPS	RyanTempmentor	5/28/92	27.23
Yawzi - NPS	RyanTempmentor	5/29/92	27.38
Yawzi - NPS	RyanTempmentor	5/30/92	27.68
Yawzi - NPS	RyanTempmentor	5/31/92	27.62
Yawzi - NPS	RyanTempmentor	6/1/92	27.7
Yawzi - NPS	RyanTempmentor	6/2/92	27.74
Yawzi - NPS	RyanTempmentor	6/3/92	27.79
Yawzi - NPS	RyanTempmentor	6/4/92	27.87
Yawzi - NPS	RyanTempmentor	6/5/92	27.92
Yawzi - NPS	RyanTempmentor	6/6/92	27.91
Yawzi - NPS	RyanTempmentor	6/7/92	27.94
Yawzi - NPS	RyanTempmentor	6/8/92	28.07
Yawzi - NPS	RyanTempmentor	6/9/92	28.03
Yawzi - NPS	RyanTempmentor	6/10/92	27.92
Yawzi - NPS	RyanTempmentor	6/11/92	27.97
Yawzi - NPS	RyanTempmentor	6/12/92	28.11
Yawzi - NPS	RyanTempmentor	6/13/92	28.15
Yawzi - NPS	RyanTempmentor	6/14/92	28.16
Yawzi - NPS	RyanTempmentor	6/15/92	28.11
Yawzi - NPS	RyanTempmentor	6/16/92	28.14
Yawzi - NPS	RyanTempmentor	6/17/92	28.2
Yawzi - NPS	RyanTempmentor	6/18/92	28.25
Yawzi - NPS	RyanTempmentor	6/19/92	28.34
Yawzi - NPS	RyanTempmentor	6/20/92	28.39
Yawzi - NPS	RyanTempmentor	6/21/92	28.33
Yawzi - NPS	RyanTempmentor	6/22/92	28.24
Yawzi - NPS	RyanTempmentor	6/23/92	28.16
Yawzi - NPS	RyanTempmentor	6/24/92	28.13
Yawzi - NPS	RyanTempmentor	6/25/92	28.15
Yawzi - NPS	RyanTempmentor	6/26/92	28.16
Yawzi - NPS	RyanTempmentor	6/27/92	28.15
Yawzi - NPS	RyanTempmentor	6/28/92	28.19
Yawzi - NPS	RyanTempmentor	6/29/92	28.31
Yawzi - NPS	RyanTempmentor	6/30/92	28.39
Yawzi - NPS	RyanTempmentor	7/1/92	28.36
Yawzi - NPS	RyanTempmentor	7/2/92	28.38
Yawzi - NPS	RyanTempmentor	7/3/92	28.42
Yawzi - NPS	RyanTempmentor	7/4/92	28.45
Yawzi - NPS	RyanTempmentor	7/5/92	28.54
Yawzi - NPS	RyanTempmentor	7/6/92	28.51
Yawzi - NPS	RyanTempmentor	7/7/92	28.46
Yawzi - NPS	RyanTempmentor	7/8/92	28.34
Yawzi - NPS	RyanTempmentor	7/9/92	28.3
Yawzi - NPS	RyanTempmentor	7/10/92	28.29
Yawzi - NPS	RyanTempmentor	7/11/92	28.25
Yawzi - NPS	RyanTempmentor	7/12/92	28.3
Yawzi - NPS	RyanTempmentor	7/13/92	28.22
Yawzi - NPS	RyanTempmentor	7/14/92	28.2
Yawzi - NPS	RyanTempmentor	7/15/92	28.2
Yawzi - NPS	RyanTempmentor	7/16/92	28.15
Yawzi - NPS	RyanTempmentor	7/17/92	28.15
Yawzi - NPS	RyanTempmentor	7/18/92	28.17
Yawzi - NPS	RyanTempmentor	7/19/92	28.2
Yawzi - NPS	RyanTempmentor	7/20/92	28.21
Yawzi - NPS	RyanTempmentor	7/21/92	28.2
Yawzi - NPS	RyanTempmentor	7/22/92	28.18
Yawzi - NPS	RyanTempmentor	7/23/92	28.2
Yawzi - NPS	RyanTempmentor	7/24/92	28.2
Yawzi - NPS	RyanTempmentor	7/25/92	28.3
Yawzi - NPS	RyanTempmentor	7/26/92	28.31
Yawzi - NPS	RyanTempmentor	7/27/92	28.3
Yawzi - NPS	RyanTempmentor	7/28/92	28.22
Yawzi - NPS	RyanTempmentor	7/29/92	28.29
Yawzi - NPS	RyanTempmentor	7/30/92	28.4
Yawzi - NPS	RyanTempmentor	7/31/92	28.44
Yawzi - NPS	RyanTempmentor	8/1/92	28.45
Yawzi - NPS	RyanTempmentor	8/2/92	28.33
Yawzi - NPS	RyanTempmentor	8/3/92	28.17
Yawzi - NPS	RyanTempmentor	8/4/92	28.2
Yawzi - NPS	RyanTempmentor	8/5/92	28.19
Yawzi - NPS	RyanTempmentor	8/6/92	28.19
Yawzi - NPS	RyanTempmentor	8/7/92	28.3
Yawzi - NPS	RyanTempmentor	8/8/92	28.36
Yawzi - NPS	RyanTempmentor	8/9/92	28.42
Yawzi - NPS	RyanTempmentor	8/10/92	28.45
Yawzi - NPS	RyanTempmentor	8/11/92	28.39
Yawzi - NPS	RyanTempmentor	8/12/92	28.34
Yawzi - NPS	RyanTempmentor	8/13/92	28.33
Yawzi - NPS	RyanTempmentor	8/14/92	28.41
Yawzi - NPS	RyanTempmentor	8/15/92	28.43
Yawzi - NPS	RyanTempmentor	8/16/92	28.43
Yawzi - NPS	RyanTempmentor	8/17/92	28.48
Yawzi - NPS	RyanTempmentor	8/18/92	28.44
Yawzi - NPS	RyanTempmentor	8/19/92	28.42
Yawzi - NPS	RyanTempmentor	8/20/92	28.51
Yawzi - NPS	RyanTempmentor	8/21/92	28.64
Yawzi - NPS	RyanTempmentor	8/22/92	28.73
Yawzi - NPS	RyanTempmentor	8/23/92	28.66
Yawzi - NPS	RyanTempmentor	8/24/92	28.76
Yawzi - NPS	RyanTempmentor	8/25/92	28.83
Yawzi - NPS	RyanTempmentor	8/26/92	28.88
Yawzi - NPS	RyanTempmentor	8/27/92	28.83
Yawzi - NPS	RyanTempmentor	8/28/92	28.84
Yawzi - NPS	RyanTempmentor	8/29/92	28.76
Yawzi - NPS	RyanTempmentor	8/30/92	28.73
Yawzi - NPS	RyanTempmentor	8/31/92	28.76
Yawzi - NPS	RyanTempmentor	9/1/92	28.76
Yawzi - NPS	RyanTempmentor	9/2/92	28.72
Yawzi - NPS	RyanTempmentor	9/3/92	28.7
Yawzi - NPS	RyanTempmentor	9/4/92	28.6
Yawzi - NPS	RyanTempmentor	9/5/92	28.58
Yawzi - NPS	RyanTempmentor	9/6/92	28.52
Yawzi - NPS	RyanTempmentor	9/7/92	28.54
Yawzi - NPS	RyanTempmentor	9/8/92	28.66
Yawzi - NPS	RyanTempmentor	9/9/92	28.75
Yawzi - NPS	RyanTempmentor	9/10/92	28.65
Yawzi - NPS	RyanTempmentor	9/11/92	28.64
Yawzi - NPS	RyanTempmentor	9/12/92	28.66
Yawzi - NPS	RyanTempmentor	9/13/92	28.64
Yawzi - NPS	RyanTempmentor	9/14/92	28.65
Yawzi - NPS	RyanTempmentor	9/15/92	28.57
Yawzi - NPS	RyanTempmentor	9/16/92	28.54
Yawzi - NPS	RyanTempmentor	9/17/92	28.5
Yawzi - NPS	RyanTempmentor	9/18/92	28.53
Yawzi - NPS	RyanTempmentor	9/19/92	28.51
Yawzi - NPS	RyanTempmentor	9/20/92	28.5
Yawzi - NPS	RyanTempmentor	9/21/92	28.5
Yawzi - NPS	RyanTempmentor	9/22/92	28.44
Yawzi - NPS	RyanTempmentor	9/23/92	28.43
Yawzi - NPS	RyanTempmentor	9/24/92	28.57
Yawzi - NPS	RyanTempmentor	9/25/92	28.55
Yawzi - NPS	RyanTempmentor	9/26/92	28.63
Yawzi - NPS	RyanTempmentor	9/27/92	28.65
Yawzi - NPS	RyanTempmentor	9/28/92	28.62
Yawzi - NPS	RyanTempmentor	9/29/92	28.72
Yawzi - NPS	RyanTempmentor	9/30/92	28.84
Yawzi - NPS	RyanTempmentor	10/1/92	29
Yawzi - NPS	RyanTempmentor	10/2/92	29.13
Yawzi - NPS	RyanTempmentor	10/3/92	29.17
Yawzi - NPS	RyanTempmentor	10/4/92	29.2
Yawzi - NPS	RyanTempmentor	10/5/92	29.32
Yawzi - NPS	RyanTempmentor	10/6/92	29.3
Yawzi - NPS	RyanTempmentor	10/7/92	29.39
Yawzi - NPS	RyanTempmentor	10/8/92	29.44
Yawzi - NPS	RyanTempmentor	10/9/92	29.64
Yawzi - NPS	RyanTempmentor	10/10/92	29.55
Yawzi - NPS	RyanTempmentor	10/11/92	29.55
Yawzi - NPS	RyanTempmentor	10/12/92	29.55
Yawzi - NPS	RyanTempmentor	10/13/92	29.58
Yawzi - NPS	RyanTempmentor	10/14/92	29.44
Yawzi - NPS	RyanTempmentor	10/15/92	29.34
Yawzi - NPS	RyanTempmentor	10/16/92	29.2
Yawzi - NPS	RyanTempmentor	10/17/92	29.19
Yawzi - NPS	RyanTempmentor	10/18/92	29.29
Yawzi - NPS	RyanTempmentor	10/19/92	29.25
Yawzi - NPS	RyanTempmentor	10/20/92	29.2
Yawzi - NPS	RyanTempmentor	10/21/92	29.2
Yawzi - NPS	RyanTempmentor	10/22/92	29.15
Yawzi - NPS	RyanTempmentor	10/23/92	29.17
Yawzi - NPS	RyanTempmentor	10/24/92	29.15
Yawzi - NPS	RyanTempmentor	10/25/92	29.1
Yawzi - NPS	RyanTempmentor	10/26/92	29.17
Yawzi - NPS	RyanTempmentor	10/27/92	29.05
Yawzi - NPS	RyanTempmentor	10/28/92	29
Yawzi - NPS	RyanTempmentor	10/29/92	28.94
Yawzi - NPS	RyanTempmentor	10/30/92	29.01
Yawzi - NPS	RyanTempmentor	10/31/92	29.02
Yawzi - NPS	RyanTempmentor	11/1/92	28.94
Yawzi - NPS	RyanTempmentor	11/2/92	28.96
Yawzi - NPS	RyanTempmentor	11/3/92	28.9
Yawzi - NPS	RyanTempmentor	11/4/92	28.76
Yawzi - NPS	RyanTempmentor	11/5/92	28.6
Yawzi - NPS	RyanTempmentor	11/6/92	28.44
Yawzi - NPS	RyanTempmentor	11/7/92	28.32
Yawzi - NPS	RyanTempmentor	11/8/92	28.23
Yawzi - NPS	RyanTempmentor	11/9/92	28.16
Yawzi - NPS	RyanTempmentor	11/10/92	28.18
Yawzi - NPS	RyanTempmentor	11/11/92	28.15
Yawzi - NPS	RyanTempmentor	11/12/92	28.16
Yawzi - NPS	RyanTempmentor	11/13/92	28.15
Yawzi - NPS	RyanTempmentor	11/14/92	28.24
Yawzi - NPS	RyanTempmentor	11/15/92	28.06
Yawzi - NPS	RyanTempmentor	11/16/92	28.08
Yawzi - NPS	RyanTempmentor	11/17/92	28.04
Yawzi - NPS	RyanTempmentor	11/18/92	28.14
Yawzi - NPS	RyanTempmentor	11/19/92	28.15
Yawzi - NPS	RyanTempmentor	11/20/92	28.13
Yawzi - NPS	RyanTempmentor	11/21/92	28.14
Yawzi - NPS	RyanTempmentor	11/22/92	28.03
Yawzi - NPS	RyanTempmentor	11/23/92	27.69
Yawzi - NPS	RyanTempmentor	11/24/92	27.54
Yawzi - NPS	RyanTempmentor	11/25/92	27.49
Yawzi - NPS	RyanTempmentor	11/26/92	27.51
Yawzi - NPS	RyanTempmentor	11/27/92	27.43
Yawzi - NPS	RyanTempmentor	11/28/92	27.48
Yawzi - NPS	RyanTempmentor	11/29/92	27.47
Yawzi - NPS	RyanTempmentor	11/30/92	27.36
Yawzi - NPS	RyanTempmentor	12/1/92	27.36
Yawzi - NPS	RyanTempmentor	12/2/92	27.42
Yawzi - NPS	RyanTempmentor	12/3/92	27.39
Yawzi - NPS	RyanTempmentor	12/4/92	27.47
Yawzi - NPS	RyanTempmentor	12/5/92	27.43
Yawzi - NPS	RyanTempmentor	12/6/92	27.45
Yawzi - NPS	RyanTempmentor	12/7/92	27.5
Yawzi - NPS	RyanTempmentor	12/8/92	27.37
Yawzi - NPS	RyanTempmentor	12/9/92	27.48
Yawzi - NPS	RyanTempmentor	12/10/92	27.54
Yawzi - NPS	RyanTempmentor	12/11/92	27.55
Yawzi - NPS	RyanTempmentor	12/12/92	27.56
Yawzi - NPS	RyanTempmentor	12/13/92	27.57
Yawzi - NPS	RyanTempmentor	12/14/92	27.54
Yawzi - NPS	RyanTempmentor	12/15/92	27.47
Yawzi - NPS	RyanTempmentor	12/16/92	27.29
Yawzi - NPS	RyanTempmentor	12/17/92	27.15
Yawzi - NPS	RyanTempmentor	12/18/92	26.99
Yawzi - NPS	RyanTempmentor	12/19/92	26.94
Yawzi - NPS	RyanTempmentor	12/20/92	27.04
Yawzi - NPS	RyanTempmentor	12/21/92	27.07
Yawzi - NPS	RyanTempmentor	12/22/92	26.97
Yawzi - NPS	RyanTempmentor	12/23/92	26.97
Yawzi - NPS	RyanTempmentor	12/24/92	26.93
Yawzi - NPS	RyanTempmentor	12/25/92	26.88
Yawzi - NPS	RyanTempmentor	12/26/92	26.8
Yawzi - NPS	RyanTempmentor	12/27/92	26.67
Yawzi - NPS	RyanTempmentor	12/28/92	26.65
Yawzi - NPS	RyanTempmentor	12/29/92	26.61
Yawzi - NPS	RyanTempmentor	12/30/92	26.48
Yawzi - NPS	RyanTempmentor	12/31/92	26.36
Yawzi - NPS	RyanTempmentor	1/1/93	26.43
Yawzi - NPS	RyanTempmentor	1/2/93	26.44
Yawzi - NPS	RyanTempmentor	1/3/93	26.44
Yawzi - NPS	RyanTempmentor	1/4/93	26.33
Yawzi - NPS	RyanTempmentor	1/5/93	26.21
Yawzi - NPS	RyanTempmentor	1/6/93	26.17
Yawzi - NPS	RyanTempmentor	1/7/93	26.07
Yawzi - NPS	RyanTempmentor	1/8/93	26.03
Yawzi - NPS	RyanTempmentor	1/9/93	26.05
Yawzi - NPS	RyanTempmentor	1/10/93	26.04
Yawzi - NPS	RyanTempmentor	1/11/93	25.97
Yawzi - NPS	RyanTempmentor	1/12/93	26
Yawzi - NPS	RyanTempmentor	1/13/93	25.9
Yawzi - NPS	RyanTempmentor	1/14/93	25.92
Yawzi - NPS	RyanTempmentor	1/15/93	25.99
Yawzi - NPS	RyanTempmentor	1/16/93	25.99
Yawzi - NPS	RyanTempmentor	1/17/93	26.14
Yawzi - NPS	RyanTempmentor	1/18/93	26.12
Yawzi - NPS	RyanTempmentor	1/19/93	26.07
Yawzi - NPS	RyanTempmentor	1/20/93	26.01
Yawzi - NPS	RyanTempmentor	1/21/93	26.15
Yawzi - NPS	RyanTempmentor	1/22/93	26
Yawzi - NPS	RyanTempmentor	1/23/93	25.81
Yawzi - NPS	RyanTempmentor	1/24/93	25.67
Yawzi - NPS	RyanTempmentor	1/25/93	25.49
Yawzi - NPS	RyanTempmentor	1/26/93	25.39
Yawzi - NPS	RyanTempmentor	1/27/93	25.43
Yawzi - NPS	RyanTempmentor	1/28/93	25.5
Yawzi - NPS	RyanTempmentor	1/29/93	25.7
Yawzi - NPS	RyanTempmentor	1/30/93	25.77
Yawzi - NPS	RyanTempmentor	1/31/93	25.89
Yawzi - NPS	RyanTempmentor	2/1/93	25.94
Yawzi - NPS	RyanTempmentor	2/2/93	26.08
Yawzi - NPS	RyanTempmentor	2/3/93	25.83
Yawzi - NPS	RyanTempmentor	2/4/93	25.73
Yawzi - NPS	RyanTempmentor	2/5/93	25.57
Yawzi - NPS	RyanTempmentor	2/6/93	25.61
Yawzi - NPS	RyanTempmentor	2/7/93	25.76
Yawzi - NPS	RyanTempmentor	2/8/93	25.84
Yawzi - NPS	RyanTempmentor	2/9/93	25.97
Yawzi - NPS	RyanTempmentor	2/10/93	26.05
Yawzi - NPS	RyanTempmentor	2/11/93	25.92
Yawzi - NPS	RyanTempmentor	2/12/93	25.86
Yawzi - NPS	RyanTempmentor	2/13/93	25.89
Yawzi - NPS	RyanTempmentor	2/14/93	25.94
Yawzi - NPS	RyanTempmentor	2/15/93	26.06
Yawzi - NPS	RyanTempmentor	2/16/93	26.15
Yawzi - NPS	RyanTempmentor	2/17/93	26.12
Yawzi - NPS	RyanTempmentor	2/18/93	26.1
Yawzi - NPS	RyanTempmentor	2/19/93	26.17
Yawzi - NPS	RyanTempmentor	2/20/93	26.18
Yawzi - NPS	RyanTempmentor	2/21/93	26.07
Yawzi - NPS	RyanTempmentor	2/22/93	26
Yawzi - NPS	RyanTempmentor	2/23/93	25.94
Yawzi - NPS	RyanTempmentor	2/24/93	25.94
Yawzi - NPS	RyanTempmentor	2/25/93	25.96
Yawzi - NPS	RyanTempmentor	2/26/93	25.88
Yawzi - NPS	RyanTempmentor	2/27/93	25.86
Yawzi - NPS	RyanTempmentor	2/28/93	25.89
Yawzi - NPS	RyanTempmentor	3/1/93	26.09
Yawzi - NPS	RyanTempmentor	3/2/93	25.96
Yawzi - NPS	RyanTempmentor	3/3/93	25.82
Yawzi - NPS	RyanTempmentor	3/4/93	25.75
Yawzi - NPS	RyanTempmentor	3/5/93	25.71
Yawzi - NPS	RyanTempmentor	3/6/93	25.72
Yawzi - NPS	RyanTempmentor	3/7/93	25.65
Yawzi - NPS	RyanTempmentor	3/8/93	25.59
Yawzi - NPS	RyanTempmentor	3/9/93	25.59
Yawzi - NPS	RyanTempmentor	3/10/93	25.81
Yawzi - NPS	RyanTempmentor	3/11/93	25.92
Yawzi - NPS	RyanTempmentor	3/12/93	25.98
Yawzi - NPS	RyanTempmentor	3/13/93	26.09
Yawzi - NPS	RyanTempmentor	3/14/93	26.11
Yawzi - NPS	RyanTempmentor	3/15/93	26.11
Yawzi - NPS	RyanTempmentor	3/16/93	26.15
Yawzi - NPS	RyanTempmentor	3/17/93	26.04
Yawzi - NPS	RyanTempmentor	3/18/93	25.83
Yawzi - NPS	RyanTempmentor	3/19/93	25.84
Yawzi - NPS	RyanTempmentor	3/20/93	25.89
Yawzi - NPS	RyanTempmentor	3/21/93	25.91
Yawzi - NPS	RyanTempmentor	3/22/93	25.86
Yawzi - NPS	RyanTempmentor	3/23/93	25.89
Yawzi - NPS	RyanTempmentor	3/24/93	25.89
Yawzi - NPS	RyanTempmentor	3/25/93	25.97
Yawzi - NPS	RyanTempmentor	3/26/93	26.04
Yawzi - NPS	RyanTempmentor	3/27/93	26.09
Yawzi - NPS	RyanTempmentor	3/28/93	26.15
Yawzi - NPS	RyanTempmentor	3/29/93	26.19
Yawzi - NPS	RyanTempmentor	3/30/93	26.24
Yawzi - NPS	RyanTempmentor	3/31/93	26.24
Yawzi - NPS	RyanTempmentor	4/1/93	26.26
Yawzi - NPS	RyanTempmentor	4/2/93	26.31
Yawzi - NPS	RyanTempmentor	4/3/93	26.31
Yawzi - NPS	RyanTempmentor	4/4/93	26.27
Yawzi - NPS	RyanTempmentor	4/5/93	26.3
Yawzi - NPS	RyanTempmentor	4/6/93	26.38
Yawzi - NPS	RyanTempmentor	4/7/93	26.44
Yawzi - NPS	RyanTempmentor	4/8/93	26.5
Yawzi - NPS	RyanTempmentor	4/9/93	26.48
Yawzi - NPS	RyanTempmentor	4/10/93	26.55
Yawzi - NPS	RyanTempmentor	4/11/93	26.81
Yawzi - NPS	RyanTempmentor	4/12/93	26.95
Yawzi - NPS	RyanTempmentor	4/13/93	27.04
Yawzi - NPS	RyanTempmentor	4/14/93	26.96
Yawzi - NPS	RyanTempmentor	4/15/93	26.94
Yawzi - NPS	RyanTempmentor	4/16/93	27
Yawzi - NPS	RyanTempmentor	4/17/93	26.96
Yawzi - NPS	RyanTempmentor	4/18/93	27.01
Yawzi - NPS	RyanTempmentor	4/19/93	27.05
Yawzi - NPS	RyanTempmentor	4/20/93	27.11
Yawzi - NPS	RyanTempmentor	4/21/93	27.15
Yawzi - NPS	RyanTempmentor	4/22/93	27.13
Yawzi - NPS	RyanTempmentor	4/23/93	27.28
Yawzi - NPS	RyanTempmentor	4/24/93	27.55
Yawzi - NPS	RyanTempmentor	4/25/93	27.48
Yawzi - NPS	RyanTempmentor	4/26/93	27.27
Yawzi - NPS	RyanTempmentor	4/27/93	27.25
Yawzi - NPS	RyanTempmentor	4/28/93	27.14
Yawzi - NPS	RyanTempmentor	4/29/93	27.01
Yawzi - NPS	RyanTempmentor	4/30/93	27.06
Yawzi - NPS	RyanTempmentor	5/1/93	27.24
Yawzi - NPS	RyanTempmentor	5/2/93	27.26
Yawzi - NPS	RyanTempmentor	5/3/93	27.44
Yawzi - NPS	RyanTempmentor	5/4/93	27.55
Yawzi - NPS	RyanTempmentor	5/5/93	27.39
Yawzi - NPS	RyanTempmentor	5/6/93	27.23
Yawzi - NPS	RyanTempmentor	5/7/93	27.24
Yawzi - NPS	RyanTempmentor	5/8/93	27.28
Yawzi - NPS	RyanTempmentor	5/9/93	27.29
Yawzi - NPS	RyanTempmentor	5/10/93	27.27
Yawzi - NPS	RyanTempmentor	5/11/93	27.25
Yawzi - NPS	RyanTempmentor	5/12/93	27.05
Yawzi - NPS	RyanTempmentor	5/13/93	26.96
Yawzi - NPS	RyanTempmentor	5/14/93	27.11
Yawzi - NPS	RyanTempmentor	5/15/93	27.42
Yawzi - NPS	RyanTempmentor	5/16/93	27.7
Yawzi - NPS	RyanTempmentor	5/17/93	27.79
Yawzi - NPS	RyanTempmentor	5/18/93	27.95
Yawzi - NPS	RyanTempmentor	5/19/93	28.02
Yawzi - NPS	RyanTempmentor	5/20/93	28.01
Yawzi - NPS	RyanTempmentor	5/21/93	28.2
Yawzi - NPS	RyanTempmentor	5/22/93	28.22
Yawzi - NPS	RyanTempmentor	5/23/93	28.13
Yawzi - NPS	RyanTempmentor	5/24/93	28.2
Yawzi - NPS	RyanTempmentor	5/25/93	28.3
Yawzi - NPS	RyanTempmentor	5/26/93	28.48
Yawzi - NPS	RyanTempmentor	5/27/93	28.44
Yawzi - NPS	RyanTempmentor	5/28/93	28.4
Yawzi - NPS	RyanTempmentor	5/29/93	28.35
Yawzi - NPS	RyanTempmentor	5/30/93	28.29
Yawzi - NPS	RyanTempmentor	5/31/93	28.28
Yawzi - NPS	RyanTempmentor	6/1/93	28.48
Yawzi - NPS	RyanTempmentor	6/2/93	28.69
Yawzi - NPS	RyanTempmentor	6/3/93	28.61
Yawzi - NPS	RyanTempmentor	6/4/93	28.42
Yawzi - NPS	RyanTempmentor	6/5/93	28.72
Yawzi - NPS	RyanTempmentor	6/6/93	28.61
Yawzi - NPS	RyanTempmentor	6/7/93	28.62
Yawzi - NPS	RyanTempmentor	6/8/93	28.56
Yawzi - NPS	RyanTempmentor	6/9/93	28.5
Yawzi - NPS	RyanTempmentor	6/10/93	28.44
Yawzi - NPS	RyanTempmentor	6/11/93	28.45
Yawzi - NPS	RyanTempmentor	6/12/93	28.48
Yawzi - NPS	RyanTempmentor	6/13/93	28.41
Yawzi - NPS	RyanTempmentor	6/14/93	28.41
Yawzi - NPS	RyanTempmentor	6/15/93	28.5
Yawzi - NPS	RyanTempmentor	6/16/93	28.58
Yawzi - NPS	RyanTempmentor	6/17/93	28.54
Yawzi - NPS	RyanTempmentor	6/18/93	28.5
Yawzi - NPS	RyanTempmentor	6/19/93	28.41
Yawzi - NPS	RyanTempmentor	6/20/93	28.28
Yawzi - NPS	RyanTempmentor	6/21/93	28.28
Yawzi - NPS	RyanTempmentor	6/22/93	28.29
Yawzi - NPS	RyanTempmentor	6/23/93	28.25
Yawzi - NPS	RyanTempmentor	6/24/93	28.31
Yawzi - NPS	RyanTempmentor	6/25/93	28.39
Yawzi - NPS	RyanTempmentor	6/26/93	28.39
Yawzi - NPS	RyanTempmentor	6/27/93	28.48
Yawzi - NPS	RyanTempmentor	6/28/93	28.51
Yawzi - NPS	RyanTempmentor	6/29/93	28.56
Yawzi - NPS	RyanTempmentor	6/30/93	28.57
Yawzi - NPS	RyanTempmentor	7/1/93	28.46
Yawzi - NPS	RyanTempmentor	7/2/93	28.49
Yawzi - NPS	RyanTempmentor	7/3/93	28.45
Yawzi - NPS	RyanTempmentor	7/4/93	28.44
Yawzi - NPS	RyanTempmentor	7/5/93	28.43
Yawzi - NPS	RyanTempmentor	7/6/93	28.45
Yawzi - NPS	RyanTempmentor	7/7/93	28.5
Yawzi - NPS	RyanTempmentor	7/8/93	28.39
Yawzi - NPS	RyanTempmentor	7/9/93	28.45
Yawzi - NPS	RyanTempmentor	7/10/93	28.38
Yawzi - NPS	RyanTempmentor	7/11/93	28.25
Yawzi - NPS	RyanTempmentor	7/12/93	28.23
Yawzi - NPS	RyanTempmentor	7/13/93	28.33
Yawzi - NPS	RyanTempmentor	7/14/93	28.38
Yawzi - NPS	RyanTempmentor	7/15/93	28.36
Yawzi - NPS	RyanTempmentor	7/16/93	28.48
Yawzi - NPS	RyanTempmentor	7/17/93	28.62
Yawzi - NPS	RyanTempmentor	7/18/93	28.63
Yawzi - NPS	RyanTempmentor	7/19/93	28.57
Yawzi - NPS	RyanTempmentor	7/20/93	28.67
Yawzi - NPS	RyanTempmentor	7/21/93	28.67
Yawzi - NPS	RyanTempmentor	7/22/93	28.58
Yawzi - NPS	RyanTempmentor	7/23/93	28.41
Yawzi - NPS	RyanTempmentor	7/24/93	28.3
Yawzi - NPS	RyanTempmentor	7/25/93	28.34
Yawzi - NPS	RyanTempmentor	7/26/93	28.45
Yawzi - NPS	RyanTempmentor	7/27/93	28.55
Yawzi - NPS	RyanTempmentor	7/28/93	28.51
Yawzi - NPS	RyanTempmentor	7/29/93	28.51
Yawzi - NPS	RyanTempmentor	7/30/93	28.53
Yawzi - NPS	RyanTempmentor	7/31/93	28.65
Yawzi - NPS	RyanTempmentor	8/1/93	28.56
Yawzi - NPS	RyanTempmentor	8/2/93	28.47
Yawzi - NPS	RyanTempmentor	8/3/93	28.44
Yawzi - NPS	RyanTempmentor	8/4/93	28.41
Yawzi - NPS	RyanTempmentor	8/5/93	28.51
Yawzi - NPS	RyanTempmentor	8/6/93	28.52
Yawzi - NPS	RyanTempmentor	8/7/93	28.55
Yawzi - NPS	RyanTempmentor	8/8/93	28.55
Yawzi - NPS	RyanTempmentor	8/9/93	28.54
Yawzi - NPS	RyanTempmentor	8/10/93	28.61
Yawzi - NPS	RyanTempmentor	8/11/93	28.65
Yawzi - NPS	RyanTempmentor	8/12/93	28.63
Yawzi - NPS	RyanTempmentor	8/13/93	28.58
Yawzi - NPS	RyanTempmentor	8/14/93	28.5
Yawzi - NPS	RyanTempmentor	8/15/93	28.44
Yawzi - NPS	RyanTempmentor	8/16/93	28.42
Yawzi - NPS	RyanTempmentor	8/17/93	28.46
Yawzi - NPS	RyanTempmentor	8/18/93	28.5
Yawzi - NPS	RyanTempmentor	8/19/93	28.54
Yawzi - NPS	RyanTempmentor	8/20/93	28.52
Yawzi - NPS	RyanTempmentor	8/21/93	28.54
Yawzi - NPS	RyanTempmentor	8/22/93	28.66
Yawzi - NPS	RyanTempmentor	8/23/93	28.73
Yawzi - NPS	RyanTempmentor	8/24/93	28.79
Yawzi - NPS	RyanTempmentor	8/25/93	28.83
Yawzi - NPS	RyanTempmentor	8/26/93	28.75
Yawzi - NPS	RyanTempmentor	8/27/93	28.89
Yawzi - NPS	RyanTempmentor	8/28/93	28.95
Yawzi - NPS	RyanTempmentor	8/29/93	29.11
Yawzi - NPS	RyanTempmentor	8/30/93	29.2
Yawzi - NPS	RyanTempmentor	8/31/93	29.21
Yawzi - NPS	RyanTempmentor	9/1/93	29.16
Yawzi - NPS	RyanTempmentor	9/2/93	29.13
Yawzi - NPS	RyanTempmentor	9/3/93	29
Yawzi - NPS	RyanTempmentor	9/4/93	28.94
Yawzi - NPS	RyanTempmentor	9/5/93	28.93
Yawzi - NPS	RyanTempmentor	9/6/93	29.05
Yawzi - NPS	RyanTempmentor	9/7/93	29.09
Yawzi - NPS	RyanTempmentor	9/8/93	29.08
Yawzi - NPS	RyanTempmentor	9/9/93	29.06
Yawzi - NPS	RyanTempmentor	9/10/93	28.99
Yawzi - NPS	RyanTempmentor	9/11/93	28.94
Yawzi - NPS	RyanTempmentor	9/12/93	28.92
Yawzi - NPS	RyanTempmentor	9/13/93	28.84
Yawzi - NPS	RyanTempmentor	9/14/93	28.79
Yawzi - NPS	RyanTempmentor	9/15/93	28.65
Yawzi - NPS	RyanTempmentor	9/16/93	28.62
Yawzi - NPS	RyanTempmentor	9/17/93	28.57
Yawzi - NPS	RyanTempmentor	9/18/93	28.67
Yawzi - NPS	RyanTempmentor	9/19/93	28.79
Yawzi - NPS	RyanTempmentor	9/20/93	28.81
Yawzi - NPS	RyanTempmentor	9/21/93	28.9
Yawzi - NPS	RyanTempmentor	9/22/93	28.91
Yawzi - NPS	RyanTempmentor	9/23/93	29.01
Yawzi - NPS	RyanTempmentor	9/24/93	29.05
Yawzi - NPS	RyanTempmentor	9/25/93	28.87
Yawzi - NPS	RyanTempmentor	9/26/93	28.8
Yawzi - NPS	RyanTempmentor	9/27/93	28.79
Yawzi - NPS	RyanTempmentor	9/28/93	28.75
Yawzi - NPS	RyanTempmentor	9/29/93	28.81
Yawzi - NPS	RyanTempmentor	9/30/93	28.71
Yawzi - NPS	RyanTempmentor	10/1/93	28.5
Yawzi - NPS	RyanTempmentor	10/2/93	28.55
Yawzi - NPS	RyanTempmentor	10/3/93	28.58
Yawzi - NPS	RyanTempmentor	10/4/93	28.69
Yawzi - NPS	RyanTempmentor	10/5/93	28.71
Yawzi - NPS	RyanTempmentor	10/6/93	28.69
Yawzi - NPS	RyanTempmentor	10/7/93	28.65
Yawzi - NPS	RyanTempmentor	10/8/93	28.64
Yawzi - NPS	RyanTempmentor	10/9/93	28.65
Yawzi - NPS	RyanTempmentor	10/10/93	28.78
Yawzi - NPS	RyanTempmentor	10/11/93	28.84
Yawzi - NPS	RyanTempmentor	10/12/93	28.92
Yawzi - NPS	RyanTempmentor	10/13/93	28.96
Yawzi - NPS	RyanTempmentor	10/14/93	28.98
Yawzi - NPS	RyanTempmentor	10/15/93	28.93
Yawzi - NPS	RyanTempmentor	10/16/93	28.92
Yawzi - NPS	RyanTempmentor	10/17/93	28.94
Yawzi - NPS	RyanTempmentor	10/18/93	29.01
Yawzi - NPS	RyanTempmentor	10/19/93	28.91
Yawzi - NPS	RyanTempmentor	10/20/93	28.75
Yawzi - NPS	RyanTempmentor	10/21/93	28.63
Yawzi - NPS	RyanTempmentor	10/22/93	28.57
Yawzi - NPS	RyanTempmentor	10/23/93	28.57
Yawzi - NPS	RyanTempmentor	10/24/93	28.42
Yawzi - NPS	RyanTempmentor	10/25/93	28.44
Yawzi - NPS	RyanTempmentor	10/26/93	28.55
Yawzi - NPS	RyanTempmentor	10/27/93	28.64
Yawzi - NPS	RyanTempmentor	10/28/93	28.63
Yawzi - NPS	RyanTempmentor	10/29/93	28.56
Yawzi - NPS	RyanTempmentor	10/30/93	28.55
Yawzi - NPS	RyanTempmentor	10/31/93	28.5
Yawzi - NPS	RyanTempmentor	11/1/93	28.52
Yawzi - NPS	RyanTempmentor	11/2/93	28.5
Yawzi - NPS	RyanTempmentor	11/3/93	28.47
Yawzi - NPS	RyanTempmentor	11/4/93	28.46
Yawzi - NPS	RyanTempmentor	11/5/93	28.45
Yawzi - NPS	RyanTempmentor	11/6/93	28.44
Yawzi - NPS	RyanTempmentor	11/7/93	28.5
Yawzi - NPS	RyanTempmentor	11/8/93	28.42
Yawzi - NPS	RyanTempmentor	11/9/93	28.25
Yawzi - NPS	RyanTempmentor	11/10/93	28.19
Yawzi - NPS	RyanTempmentor	11/11/93	28.16
Yawzi - NPS	RyanTempmentor	11/12/93	28.07
Yawzi - NPS	RyanTempmentor	11/13/93	28.09
Yawzi - NPS	RyanTempmentor	11/14/93	28.06
Yawzi - NPS	RyanTempmentor	11/15/93	28.05
Yawzi - NPS	RyanTempmentor	11/16/93	27.86
Yawzi - NPS	RyanTempmentor	11/17/93	27.7
Yawzi - NPS	RyanTempmentor	11/18/93	27.7
Yawzi - NPS	RyanTempmentor	11/19/93	27.67
Yawzi - NPS	RyanTempmentor	11/20/93	27.63
Yawzi - NPS	RyanTempmentor	11/21/93	27.62
Yawzi - NPS	RyanTempmentor	11/22/93	27.62
Yawzi - NPS	RyanTempmentor	11/23/93	27.53
Yawzi - NPS	RyanTempmentor	11/24/93	27.48
Yawzi - NPS	RyanTempmentor	11/25/93	27.61
Yawzi - NPS	RyanTempmentor	11/26/93	27.45
Yawzi - NPS	RyanTempmentor	11/27/93	27.39
Yawzi - NPS	RyanTempmentor	11/28/93	27.45
Yawzi - NPS	RyanTempmentor	11/29/93	27.47
Yawzi - NPS	RyanTempmentor	11/30/93	27.44
Yawzi - NPS	RyanTempmentor	12/1/93	27.24
Yawzi - NPS	RyanTempmentor	12/2/93	27.27
Yawzi - NPS	RyanTempmentor	12/3/93	27.19
Yawzi - NPS	RyanTempmentor	12/4/93	27.16
Yawzi - NPS	RyanTempmentor	12/5/93	27.2
Yawzi - NPS	RyanTempmentor	12/6/93	27.22
Yawzi - NPS	RyanTempmentor	12/7/93	27.25
Yawzi - NPS	RyanTempmentor	12/8/93	27.2
Yawzi - NPS	RyanTempmentor	12/9/93	27.19
Yawzi - NPS	RyanTempmentor	12/10/93	27.25
Yawzi - NPS	RyanTempmentor	12/11/93	27.21
Yawzi - NPS	RyanTempmentor	12/12/93	27.26
Yawzi - NPS	RyanTempmentor	12/13/93	27.3
Yawzi - NPS	RyanTempmentor	12/14/93	27.28
Yawzi - NPS	RyanTempmentor	12/15/93	27.32
Yawzi - NPS	RyanTempmentor	12/16/93	27.31
Yawzi - NPS	RyanTempmentor	12/17/93	27.28
Yawzi - NPS	RyanTempmentor	12/18/93	27.3
Yawzi - NPS	RyanTempmentor	12/19/93	27.15
Yawzi - NPS	RyanTempmentor	12/20/93	27.2
Yawzi - NPS	RyanTempmentor	12/21/93	27.1
Yawzi - NPS	RyanTempmentor	12/22/93	27.05
Yawzi - NPS	RyanTempmentor	12/23/93	27
Yawzi - NPS	RyanTempmentor	12/24/93	26.95
Yawzi - NPS	RyanTempmentor	12/25/93	26.84
Yawzi - NPS	RyanTempmentor	12/26/93	26.85
Yawzi - NPS	RyanTempmentor	12/27/93	26.84
Yawzi - NPS	RyanTempmentor	12/28/93	26.78
Yawzi - NPS	RyanTempmentor	12/29/93	26.73
Yawzi - NPS	RyanTempmentor	12/30/93	26.73
Yawzi - NPS	RyanTempmentor	12/31/93	26.81
Yawzi - NPS	RyanTempmentor	1/1/94	26.73
Yawzi - NPS	RyanTempmentor	1/2/94	26.64
Yawzi - NPS	RyanTempmentor	1/3/94	26.57
Yawzi - NPS	RyanTempmentor	1/4/94	26.53
Yawzi - NPS	RyanTempmentor	1/5/94	26.56
Yawzi - NPS	RyanTempmentor	1/6/94	26.6
Yawzi - NPS	RyanTempmentor	1/7/94	26.56
Yawzi - NPS	RyanTempmentor	1/8/94	26.5
Yawzi - NPS	RyanTempmentor	1/9/94	26.44
Yawzi - NPS	RyanTempmentor	1/10/94	26.34
Yawzi - NPS	RyanTempmentor	1/11/94	26.35
Yawzi - NPS	RyanTempmentor	1/12/94	26.23
Yawzi - NPS	RyanTempmentor	1/13/94	26.15
Yawzi - NPS	RyanTempmentor	1/14/94	26.2
Yawzi - NPS	RyanTempmentor	1/15/94	26.2
Yawzi - NPS	RyanTempmentor	1/16/94	26.14
Yawzi - NPS	RyanTempmentor	1/17/94	26.02
Yawzi - NPS	RyanTempmentor	1/18/94	25.97
Yawzi - NPS	RyanTempmentor	1/19/94	26.04
Yawzi - NPS	RyanTempmentor	1/20/94	26.13
Yawzi - NPS	RyanTempmentor	1/21/94	26.12
Yawzi - NPS	RyanTempmentor	1/22/94	26.19
Yawzi - NPS	RyanTempmentor	1/23/94	26.26
Yawzi - NPS	RyanTempmentor	1/24/94	26.29
Yawzi - NPS	RyanTempmentor	1/25/94	26.27
Yawzi - NPS	RyanTempmentor	1/26/94	26.21
Yawzi - NPS	RyanTempmentor	1/27/94	26.24
Yawzi - NPS	RyanTempmentor	1/28/94	26.21
Yawzi - NPS	RyanTempmentor	1/29/94	26.14
Yawzi - NPS	RyanTempmentor	1/30/94	26.05
Yawzi - NPS	RyanTempmentor	1/31/94	25.88
Yawzi - NPS	RyanTempmentor	2/1/94	25.8
Yawzi - NPS	RyanTempmentor	2/2/94	25.85
Yawzi - NPS	RyanTempmentor	2/3/94	25.88
Yawzi - NPS	RyanTempmentor	2/4/94	25.84
Yawzi - NPS	RyanTempmentor	2/5/94	25.86
Yawzi - NPS	RyanTempmentor	2/6/94	25.84
Yawzi - NPS	RyanTempmentor	2/7/94	25.79
Yawzi - NPS	RyanTempmentor	2/8/94	25.74
Yawzi - NPS	RyanTempmentor	2/9/94	25.76
Yawzi - NPS	RyanTempmentor	2/10/94	25.66
Yawzi - NPS	RyanTempmentor	2/11/94	25.64
Yawzi - NPS	RyanTempmentor	2/12/94	25.69
Yawzi - NPS	RyanTempmentor	2/13/94	25.68
Yawzi - NPS	RyanTempmentor	2/14/94	25.74
Yawzi - NPS	RyanTempmentor	2/15/94	25.75
Yawzi - NPS	RyanTempmentor	2/16/94	25.7
Yawzi - NPS	RyanTempmentor	2/17/94	25.75
Yawzi - NPS	RyanTempmentor	2/18/94	25.76
Yawzi - NPS	RyanTempmentor	2/19/94	25.76
Yawzi - NPS	RyanTempmentor	2/20/94	25.78
Yawzi - NPS	RyanTempmentor	2/21/94	25.76
Yawzi - NPS	RyanTempmentor	2/22/94	25.79
Yawzi - NPS	RyanTempmentor	2/23/94	25.8
Yawzi - NPS	RyanTempmentor	2/24/94	25.75
Yawzi - NPS	RyanTempmentor	2/25/94	25.75
Yawzi - NPS	RyanTempmentor	2/26/94	25.79
Yawzi - NPS	RyanTempmentor	2/27/94	25.78
Yawzi - NPS	RyanTempmentor	2/28/94	25.92
Yawzi - NPS	RyanTempmentor	3/1/94	25.86
Yawzi - NPS	RyanTempmentor	3/2/94	25.81
Yawzi - NPS	RyanTempmentor	3/3/94	25.82
Yawzi - NPS	RyanTempmentor	3/4/94	25.96
Yawzi - NPS	RyanTempmentor	3/5/94	25.98
Yawzi - NPS	RyanTempmentor	3/6/94	26.03
Yawzi - NPS	RyanTempmentor	3/7/94	26.08
Yawzi - NPS	RyanTempmentor	3/8/94	26.07
Yawzi - NPS	RyanTempmentor	3/9/94	26.08
Yawzi - NPS	RyanTempmentor	3/10/94	25.96
Yawzi - NPS	RyanTempmentor	3/11/94	25.89
Yawzi - NPS	RyanTempmentor	3/12/94	25.94
Yawzi - NPS	RyanTempmentor	3/13/94	25.98
Yawzi - NPS	RyanTempmentor	3/14/94	26.06
Yawzi - NPS	RyanTempmentor	3/15/94	26.26
Yawzi - NPS	RyanTempmentor	3/16/94	26.28
Yawzi - NPS	RyanTempmentor	3/17/94	26.33
Yawzi - NPS	RyanTempmentor	3/18/94	26.38
Yawzi - NPS	RyanTempmentor	3/19/94	26.29
Yawzi - NPS	RyanTempmentor	3/20/94	26.35
Yawzi - NPS	RyanTempmentor	3/21/94	26.52
Yawzi - NPS	RyanTempmentor	3/22/94	26.57
Yawzi - NPS	RyanTempmentor	3/23/94	26.61
Yawzi - NPS	RyanTempmentor	3/24/94	26.67
Yawzi - NPS	RyanTempmentor	3/25/94	26.59
Yawzi - NPS	RyanTempmentor	3/26/94	26.5
Yawzi - NPS	RyanTempmentor	3/27/94	26.47
Yawzi - NPS	RyanTempmentor	3/28/94	26.43
Yawzi - NPS	RyanTempmentor	3/29/94	26.43
Yawzi - NPS	RyanTempmentor	3/30/94	26.4
Yawzi - NPS	RyanTempmentor	3/31/94	26.43
Yawzi - NPS	RyanTempmentor	4/1/94	26.48
Yawzi - NPS	RyanTempmentor	4/2/94	26.55
Yawzi - NPS	RyanTempmentor	4/3/94	26.6
Yawzi - NPS	RyanTempmentor	4/4/94	26.6
Yawzi - NPS	RyanTempmentor	4/5/94	26.65
Yawzi - NPS	RyanTempmentor	4/6/94	26.7
Yawzi - NPS	RyanTempmentor	4/7/94	26.94
Yawzi - NPS	RyanTempmentor	4/8/94	26.8
Yawzi - NPS	RyanTempmentor	4/9/94	26.73
Yawzi - NPS	RyanTempmentor	4/10/94	26.6
Yawzi - NPS	RyanTempmentor	4/11/94	26.55
Yawzi - NPS	RyanTempmentor	4/12/94	26.51
Yawzi - NPS	RyanTempmentor	4/13/94	26.39
Yawzi - NPS	RyanTempmentor	4/14/94	26.44
Yawzi - NPS	RyanTempmentor	4/15/94	26.32
Yawzi - NPS	RyanTempmentor	4/16/94	26.3
Yawzi - NPS	RyanTempmentor	4/17/94	26.37
Yawzi - NPS	RyanTempmentor	4/18/94	26.34
Yawzi - NPS	RyanTempmentor	4/19/94	26.39
Yawzi - NPS	RyanTempmentor	4/20/94	26.27
Yawzi - NPS	RyanTempmentor	4/21/94	26.25
Yawzi - NPS	RyanTempmentor	4/22/94	26.25
Yawzi - NPS	RyanTempmentor	4/23/94	26.28
Yawzi - NPS	RyanTempmentor	4/24/94	26.38
Yawzi - NPS	RyanTempmentor	4/25/94	26.52
Yawzi - NPS	RyanTempmentor	4/26/94	26.6
Yawzi - NPS	RyanTempmentor	4/27/94	26.65
Yawzi - NPS	RyanTempmentor	4/28/94	26.73
Yawzi - NPS	RyanTempmentor	4/29/94	26.84
Yawzi - NPS	RyanTempmentor	4/30/94	27.01
Yawzi - NPS	RyanTempmentor	5/1/94	27.05
Yawzi - NPS	RyanTempmentor	5/2/94	27.09
Yawzi - NPS	RyanTempmentor	5/3/94	27.13
Yawzi - NPS	RyanTempmentor	5/4/94	27.12
Yawzi - NPS	RyanTempmentor	5/5/94	27.12
Yawzi - NPS	RyanTempmentor	5/6/94	27.08
Yawzi - NPS	RyanTempmentor	5/7/94	27.1
Yawzi - NPS	RyanTempmentor	5/8/94	27.01
Yawzi - NPS	RyanTempmentor	5/9/94	26.97
Yawzi - NPS	RyanTempmentor	5/10/94	26.97
Yawzi - NPS	RyanTempmentor	5/11/94	27.03
Yawzi - NPS	RyanTempmentor	5/12/94	27.12
Yawzi - NPS	RyanTempmentor	5/13/94	27.25
Yawzi - NPS	RyanTempmentor	5/14/94	27.32
Yawzi - NPS	RyanTempmentor	5/15/94	27.38
Yawzi - NPS	RyanTempmentor	5/16/94	27.53
Yawzi - NPS	RyanTempmentor	5/17/94	27.6
Yawzi - NPS	RyanTempmentor	5/18/94	27.7
Yawzi - NPS	RyanTempmentor	5/19/94	27.73
Yawzi - NPS	RyanTempmentor	5/20/94	27.75
Yawzi - NPS	RyanTempmentor	5/21/94	27.77
Yawzi - NPS	RyanTempmentor	5/22/94	27.82
Yawzi - NPS	RyanTempmentor	5/23/94	27.84
Yawzi - NPS	RyanTempmentor	5/24/94	27.78
Yawzi - NPS	RyanTempmentor	5/25/94	27.8
Yawzi - NPS	RyanTempmentor	5/26/94	27.75
Yawzi - NPS	RyanTempmentor	5/27/94	27.7
Yawzi - NPS	RyanTempmentor	5/28/94	27.72
Yawzi - NPS	RyanTempmentor	5/29/94	27.81
Yawzi - NPS	RyanTempmentor	5/30/94	27.85
Yawzi - NPS	RyanTempmentor	5/31/94	27.79
Yawzi - NPS	RyanTempmentor	6/1/94	27.79
Yawzi - NPS	RyanTempmentor	6/2/94	27.76
Yawzi - NPS	RyanTempmentor	6/3/94	27.83
Yawzi - NPS	RyanTempmentor	6/4/94	27.88
Yawzi - NPS	RyanTempmentor	6/5/94	27.92
Yawzi - NPS	RyanTempmentor	6/6/94	27.89
Yawzi - NPS	RyanTempmentor	6/7/94	28.06
Yawzi - NPS	RyanTempmentor	6/8/94	28.11
Yawzi - NPS	RyanTempmentor	6/9/94	28.09
Yawzi - NPS	RyanTempmentor	6/10/94	28.06
Yawzi - NPS	RyanTempmentor	6/11/94	28.02
Yawzi - NPS	RyanTempmentor	6/12/94	28.04
Yawzi - NPS	RyanTempmentor	6/13/94	28.06
Yawzi - NPS	RyanTempmentor	6/14/94	28.05
Yawzi - NPS	RyanTempmentor	6/15/94	28.03
Yawzi - NPS	RyanTempmentor	6/16/94	27.88
Yawzi - NPS	RyanTempmentor	6/17/94	27.71
Yawzi - NPS	RyanTempmentor	6/18/94	27.68
Yawzi - NPS	RyanTempmentor	6/19/94	27.65
Yawzi - NPS	RyanTempmentor	6/20/94	27.7
Yawzi - NPS	RyanTempmentor	6/21/94	27.79
Yawzi - NPS	RyanTempmentor	6/22/94	27.94
Yawzi - NPS	RyanTempmentor	6/23/94	27.99
Yawzi - NPS	RyanTempmentor	6/24/94	28.03
Yawzi - NPS	RyanTempmentor	6/25/94	27.9
Yawzi - NPS	RyanTempmentor	6/26/94	27.87
Yawzi - NPS	RyanTempmentor	6/27/94	27.91
Yawzi - NPS	RyanTempmentor	6/28/94	27.85
Yawzi - NPS	RyanTempmentor	6/29/94	27.95
Yawzi - NPS	RyanTempmentor	6/30/94	28
Yawzi - NPS	RyanTempmentor	7/1/94	27.91
[truncated: 11,203 more rows]
