# Supplementary material for: Marine heatwave decimates fire coral populations in the Caribbean
Source: Proc Natl Acad Sci U S A. 2025 Nov 17;122(47):e2518506122. doi: 10.1073/pnas.2518506122 (PMC12663973; doi:10.1073/pnas.2518506122)
Supplement: Supplementary file 3 — Dataset S02 (CSV) [file pnas.2518506122.sd02.csv]

#	Year	Quadrat	Coral Cover %	Metadata
1	1992	Site_02_1992_001	1.60	These data describe the percentage cover of scleractinian corals at Cabritte Horn (9 m depth) from 1992 to 2024
2	1992	Site_02_1992_002	8.20	# = quadrat number
3	1992	Site_02_1992_003	8.50	Year = year
4	1992	Site_02_1992_004	5.70	Quadrat = photoquadrat references number from camera
5	1992	Site_02_1992_005	12.90	Coral Cover % = percentage cover of scleractinian corals
6	1992	Site_02_1992_006	9.00
7	1992	Site_02_1992_007	5.00
8	1992	Site_02_1992_008	0.00
9	1992	Site_02_1992_009	0.00
10	1992	Site_02_1992_010	0.00
11	1992	Site_02_1992_011	3.10
12	1992	Site_02_1992_012	18.40
13	1992	Site_02_1992_013	20.00
14	1992	Site_02_1992_014	4.50
15	1992	Site_02_1992_015	4.70
16	1992	Site_02_1992_016	7.00
17	1992	Site_02_1992_017	6.20
1	1993	Site2_7-9m_1993_06_Q1	7.04
2	1993	Site2_7-9m_1993_06_Q10	11.00
3	1993	Site2_7-9m_1993_06_Q11	11.56
4	1993	Site2_7-9m_1993_06_Q12	20.20
5	1993	Site2_7-9m_1993_06_Q13	15.81
6	1993	Site2_7-9m_1993_06_Q14	3.52
7	1993	Site2_7-9m_1993_06_Q15	7.50
8	1993	Site2_7-9m_1993_06_Q16	2.55
9	1993	Site2_7-9m_1993_06_Q2	21.61
10	1993	Site2_7-9m_1993_06_Q3	21.00
11	1993	Site2_7-9m_1993_06_Q4	0.00
12	1993	Site2_7-9m_1993_06_Q5	6.67
13	1993	Site2_7-9m_1993_06_Q6	7.04
14	1993	Site2_7-9m_1993_06_Q7	1.52
15	1993	Site2_7-9m_1993_06_Q8	1.50
16	1993	Site2_7-9m_1993_06_Q9	0.50
1	1994	1	6.15
2	1994	2	1.51
3	1994	3	1.01
4	1994	4	15.23
5	1994	5	3.52
6	1994	6	1.00
7	1994	7	0.00
8	1994	8	6.60
9	1994	9	5.08
10	1994	10	8.72
11	1994	11	4.52
12	1994	12	27.92
13	1994	13	4.12
14	1994	14	13.50
15	1994	15	10.77
16	1994	16	5.03
17	1994	17	3.02
18	1994	18	0.50
1	1995	Site2_7-9m_1995_06_Q1	6.50
2	1995	Site2_7-9m_1995_06_Q2	0.52
3	1995	Site2_7-9m_1995_06_Q3	6.06
4	1995	Site2_7-9m_1995_06_Q4	5.50
5	1995	Site2_7-9m_1995_06_Q5	4.50
6	1995	Site2_7-9m_1995_06_Q6	3.00
7	1995	Site2_7-9m_1995_06_Q7	5.50
8	1995	Site2_7-9m_1995_06_Q8	12.50
9	1995	Site2_7-9m_1995_06_Q9	0.00
10	1995	Site2_7-9m_1995_06_Q10	7.50
11	1995	Site2_7-9m_1995_06_Q11	8.50
12	1995	Site2_7-9m_1995_06_Q12	0.00
13	1995	Site2_7-9m_1995_06_Q13	4.19
14	1995	Site2_7-9m_1995_06_Q14	3.02
15	1995	Site2_7-9m_1995_06_Q15	4.00
16	1995	Site2_7-9m_1995_06_Q16	4.04
17	1995	Site2_7-9m_1995_06_Q17	9.69
1	1996	Site_02_1996_001	1.00
2	1996	Site_02_1996_002	0.00
3	1996	Site_02_1996_003	10.50
4	1996	Site_02_1996_004	1.00
5	1996	Site_02_1996_005	12.20
6	1996	Site_02_1996_006	10.00
7	1996	Site_02_1996_007	1.00
8	1996	Site_02_1996_008	8.00
9	1996	Site_02_1996_009	0.50
10	1996	Site_02_1996_010	0.00
11	1996	Site_02_1996_011	30.50
12	1996	Site_02_1996_012	3.00
13	1996	Site_02_1996_013	6.00
14	1996	Site_02_1996_014	2.50
15	1996	Site_02_1996_015	8.60
16	1996	Site_02_1996_016	8.00
17	1996	Site_02_1996_017	1.50
1	1997	Site2_7-9m_1997_05_Q1	2.00
2	1997	Site2_7-9m_1997_05_Q10	10.00
3	1997	Site2_7-9m_1997_05_Q11	0.50
4	1997	Site2_7-9m_1997_05_Q12	11.50
5	1997	Site2_7-9m_1997_05_Q13	13.50
6	1997	Site2_7-9m_1997_05_Q14	11.80
7	1997	Site2_7-9m_1997_05_Q15	4.50
8	1997	Site2_7-9m_1997_05_Q16	0.00
9	1997	Site2_7-9m_1997_05_Q17	8.50
10	1997	Site2_7-9m_1997_05_Q2	9.20
11	1997	Site2_7-9m_1997_05_Q3	4.00
12	1997	Site2_7-9m_1997_05_Q4	10.50
13	1997	Site2_7-9m_1997_05_Q5	0.00
14	1997	Site2_7-9m_1997_05_Q6	8.50
15	1997	Site2_7-9m_1997_05_Q7	2.00
16	1997	Site2_7-9m_1997_05_Q8	1.00
17	1997	Site2_7-9m_1997_05_Q9	6.50
1	1998	1	2.50
2	1998	2	45.50
3	1998	3	10.50
4	1998	4	3.00
5	1998	5	0.00
6	1998	6	25.50
7	1998	7	2.50
8	1998	8	6.50
9	1998	9	6.00
10	1998	10	5.50
11	1998	11	0.50
12	1998	12	11.00
13	1998	13	0.50
14	1998	14	14.50
15	1998	15	2.00
16	1998	16	6.00
1	1999	Site2_7-9m_1999_07_Q1	1.55
2	1999	Site2_7-9m_1999_07_Q2	9.50
3	1999	Site2_7-9m_1999_07_Q3	8.00
4	1999	Site2_7-9m_1999_07_Q4	4.55
5	1999	Site2_7-9m_1999_07_Q5	0.00
6	1999	Site2_7-9m_1999_07_Q6	4.00
7	1999	Site2_7-9m_1999_07_Q7	1.50
8	1999	Site2_7-9m_1999_07_Q8	2.00
9	1999	Site2_7-9m_1999_07_Q9	31.00
10	1999	Site2_7-9m_1999_07_Q10	2.66
11	1999	Site2_7-9m_1999_07_Q11	7.50
12	1999	Site2_7-9m_1999_07_Q12	1.50
13	1999	Site2_7-9m_1999_07_Q13	10.50
14	1999	Site2_7-9m_1999_07_Q14	13.13
15	1999	Site2_7-9m_1999_07_Q15	1.01
16	1999	Site2_7-9m_1999_07_Q16	9.55
17	1999	Site2_7-9m_1999_07_Q17	0.00
2	2000	1	0.50
2	2000	2	4.10
2	2000	3	6.00
2	2000	4	18.60
2	2000	5	0.50
2	2000	6	5.50
2	2000	7	0.00
2	2000	8	2.00
2	2000	9	3.50
2	2000	10	0.00
2	2000	11	10.40
2	2000	12	3.50
2	2000	13	1.50
2	2000	14	0.50
2	2000	15	9.80
2	2000	16	2.10
2	2000	17	1.00
2	2000	18	0.00
2	2000	19	5.20
2	2000	20	16.60
2	2000	21	0.00
2	2000	22	1.50
2	2000	23	0.50
2	2000	24	0.50
2	2000	25	11.70
2	2000	26	10.70
2	2000	27	35.50
2	2000	28	0.00
2	2000	29	3.60
2	2000	30	1.50
2	2000	31	19.10
2	2000	32	1.00
2	2000	33	5.10
2	2000	34	2.60
1	2001	Site2_7-9m_2001_07_Q1	0.00
2	2001	Site2_7-9m_2001_07_Q10	2.50
3	2001	Site2_7-9m_2001_07_Q11	0.00
4	2001	Site2_7-9m_2001_07_Q12	9.00
5	2001	Site2_7-9m_2001_07_Q13	0.00
6	2001	Site2_7-9m_2001_07_Q14	0.00
7	2001	Site2_7-9m_2001_07_Q15	32.50
8	2001	Site2_7-9m_2001_07_Q16	6.70
9	2001	Site2_7-9m_2001_07_Q17	17.60
10	2001	Site2_7-9m_2001_07_Q18	14.40
11	2001	Site2_7-9m_2001_07_Q19	0.50
12	2001	Site2_7-9m_2001_07_Q2	3.50
13	2001	Site2_7-9m_2001_07_Q20	1.50
14	2001	Site2_7-9m_2001_07_Q21	26.50
15	2001	Site2_7-9m_2001_07_Q22	3.50
16	2001	Site2_7-9m_2001_07_Q23	25.50
17	2001	Site2_7-9m_2001_07_Q24	5.00
18	2001	Site2_7-9m_2001_07_Q25	0.00
19	2001	Site2_7-9m_2001_07_Q26	17.00
20	2001	Site2_7-9m_2001_07_Q27	5.00
21	2001	Site2_7-9m_2001_07_Q28	16.40
22	2001	Site2_7-9m_2001_07_Q29	0.00
23	2001	Site2_7-9m_2001_07_Q3	11.50
24	2001	Site2_7-9m_2001_07_Q30	18.70
25	2001	Site2_7-9m_2001_07_Q31	1.00
26	2001	Site2_7-9m_2001_07_Q32	38.00
27	2001	Site2_7-9m_2001_07_Q33	34.80
28	2001	Site2_7-9m_2001_07_Q34	0.50
29	2001	Site2_7-9m_2001_07_Q35	24.50
30	2001	Site2_7-9m_2001_07_Q36	23.30
31	2001	Site2_7-9m_2001_07_Q37	7.00
32	2001	Site2_7-9m_2001_07_Q38	0.00
33	2001	Site2_7-9m_2001_07_Q39	8.00
34	2001	Site2_7-9m_2001_07_Q4	8.50
35	2001	Site2_7-9m_2001_07_Q5	0.00
36	2001	Site2_7-9m_2001_07_Q6	4.10
37	2001	Site2_7-9m_2001_07_Q7	1.50
38	2001	Site2_7-9m_2001_07_Q8	6.20
39	2001	Site2_7-9m_2001_07_Q9	10.50
1	2002	Site2_7-9m_2002_07_Q1	1.50
2	2002	Site2_7-9m_2002_07_Q10	2.50
3	2002	Site2_7-9m_2002_07_Q11	1.50
4	2002	Site2_7-9m_2002_07_Q12	0.00
5	2002	Site2_7-9m_2002_07_Q13	24.03
6	2002	Site2_7-9m_2002_07_Q14	3.50
7	2002	Site2_7-9m_2002_07_Q15	14.00
8	2002	Site2_7-9m_2002_07_Q16	29.17
9	2002	Site2_7-9m_2002_07_Q17	7.50
10	2002	Site2_7-9m_2002_07_Q18	1.00
11	2002	Site2_7-9m_2002_07_Q19	2.51
12	2002	Site2_7-9m_2002_07_Q2	1.00
13	2002	Site2_7-9m_2002_07_Q20	2.00
14	2002	Site2_7-9m_2002_07_Q21	13.73
15	2002	Site2_7-9m_2002_07_Q22	0.50
16	2002	Site2_7-9m_2002_07_Q23	0.00
17	2002	Site2_7-9m_2002_07_Q24	4.00
18	2002	Site2_7-9m_2002_07_Q25	3.02
19	2002	Site2_7-9m_2002_07_Q26	0.00
20	2002	Site2_7-9m_2002_07_Q27	9.27
21	2002	Site2_7-9m_2002_07_Q28	36.00
22	2002	Site2_7-9m_2002_07_Q29	14.21
23	2002	Site2_7-9m_2002_07_Q3	2.00
24	2002	Site2_7-9m_2002_07_Q30	5.56
25	2002	Site2_7-9m_2002_07_Q31	4.35
26	2002	Site2_7-9m_2002_07_Q32	15.50
27	2002	Site2_7-9m_2002_07_Q33	15.89
28	2002	Site2_7-9m_2002_07_Q34	12.25
29	2002	Site2_7-9m_2002_07_Q35	6.16
30	2002	Site2_7-9m_2002_07_Q36	17.75
31	2002	Site2_7-9m_2002_07_Q37	11.90
32	2002	Site2_7-9m_2002_07_Q38	10.50
33	2002	Site2_7-9m_2002_07_Q39	0.00
34	2002	Site2_7-9m_2002_07_Q4	14.93
35	2002	Site2_7-9m_2002_07_Q40	0.00
36	2002	Site2_7-9m_2002_07_Q41	27.80
37	2002	Site2_7-9m_2002_07_Q42	5.00
38	2002	Site2_7-9m_2002_07_Q43	0.00
39	2002	Site2_7-9m_2002_07_Q44	19.35
40	2002	Site2_7-9m_2002_07_Q5	20.50
41	2002	Site2_7-9m_2002_07_Q6	0.00
42	2002	Site2_7-9m_2002_07_Q7	5.00
1	2003	Site2_7-9m_2003_08_Q1	3.05
2	2003	Site2_7-9m_2003_08_Q10	7.50
3	2003	Site2_7-9m_2003_08_Q11	0.00
4	2003	Site2_7-9m_2003_08_Q12	36.79
5	2003	Site2_7-9m_2003_08_Q13	1.02
6	2003	Site2_7-9m_2003_08_Q14	6.09
7	2003	Site2_7-9m_2003_08_Q15	0.51
8	2003	Site2_7-9m_2003_08_Q16	2.55
9	2003	Site2_7-9m_2003_08_Q17	4.10
10	2003	Site2_7-9m_2003_08_Q18	3.65
11	2003	Site2_7-9m_2003_08_Q19	4.02
12	2003	Site2_7-9m_2003_08_Q2	2.00
13	2003	Site2_7-9m_2003_08_Q20	2.08
14	2003	Site2_7-9m_2003_08_Q21	5.15
15	2003	Site2_7-9m_2003_08_Q22	0.00
16	2003	Site2_7-9m_2003_08_Q23	6.77
17	2003	Site2_7-9m_2003_08_Q24	5.05
18	2003	Site2_7-9m_2003_08_Q25	0.00
19	2003	Site2_7-9m_2003_08_Q26	5.05
20	2003	Site2_7-9m_2003_08_Q27	9.00
21	2003	Site2_7-9m_2003_08_Q28	1.02
22	2003	Site2_7-9m_2003_08_Q29	1.03
23	2003	Site2_7-9m_2003_08_Q3	1.00
24	2003	Site2_7-9m_2003_08_Q30	0.51
25	2003	Site2_7-9m_2003_08_Q31	8.25
26	2003	Site2_7-9m_2003_08_Q32	52.04
27	2003	Site2_7-9m_2003_08_Q33	15.23
28	2003	Site2_7-9m_2003_08_Q34	76.92
29	2003	Site2_7-9m_2003_08_Q35	2.54
30	2003	Site2_7-9m_2003_08_Q36	0.50
31	2003	Site2_7-9m_2003_08_Q37	12.00
32	2003	Site2_7-9m_2003_08_Q38	22.11
33	2003	Site2_7-9m_2003_08_Q4	9.00
34	2003	Site2_7-9m_2003_08_Q5	3.03
35	2003	Site2_7-9m_2003_08_Q6	4.64
36	2003	Site2_7-9m_2003_08_Q7	1.51
37	2003	Site2_7-9m_2003_08_Q8	7.69
38	2003	Site2_7-9m_2003_08_Q9	6.53
1	2004	DSCN7340	7.70
2	2004	DSCN7341	13.10
3	2004	DSCN7342	14.10
4	2004	DSCN7343	2.50
5	2004	DSCN7344	7.50
6	2004	DSCN7345	6.20
7	2004	DSCN7346	2.60
8	2004	DSCN7347	8.20
9	2004	DSCN7348	0.00
10	2004	DSCN7349	8.60
11	2004	DSCN7350	0.00
12	2004	DSCN7351	2.00
13	2004	DSCN7352	4.30
14	2004	DSCN7353	4.50
15	2004	DSCN7354	14.70
16	2004	DSCN7355	6.20
17	2004	DSCN7356	3.00
18	2004	DSCN7357	1.60
19	2004	DSCN7358	2.10
20	2004	DSCN7359	25.00
21	2004	DSCN7360	5.30
22	2004	DSCN7361	1.00
23	2004	DSCN7362	25.60
24	2004	DSCN7363	0.50
25	2004	DSCN7364	15.70
26	2004	DSCN7365	3.00
27	2004	DSCN7366	0.00
28	2004	DSCN7367	0.00
29	2004	DSCN7368	5.50
30	2004	DSCN7369	3.00
31	2004	DSCN7370	8.60
32	2004	DSCN7371	28.60
33	2004	DSCN7372	5.60
34	2004	DSCN7373	39.30
35	2004	DSCN7374	10.10
36	2004	DSCN7375	63.30
37	2004	DSCN7376	8.10
38	2004	DSCN7377	27.60
39	2004	DSCN7378	6.70
16	2005	DSC_0018	6.22
16	2005	DSC_0019	2.59
16	2005	DSC_0020	5.64
16	2005	DSC_0021	5.21
16	2005	DSC_0022	1.03
16	2005	DSC_0023	1.04
16	2005	DSC_0024	8.33
16	2005	DSC_0025	11.68
16	2005	DSC_0026	14.06
16	2005	DSC_0027	8.16
16	2005	DSC_0028	2.60
16	2005	DSC_0029	3.74
16	2005	DSC_0030	43.01
16	2005	DSC_0031	2.60
16	2005	DSC_0032	3.63
16	2005	DSC_0033	6.19
16	2005	DSC_0034	6.06
16	2005	DSC_0035	29.44
16	2005	DSC_0036	16.33
16	2005	DSC_0037	4.64
16	2005	DSC_0038	10.20
16	2005	DSC_0039	0.00
16	2005	DSC_0040	5.56
16	2005	DSC_0041	13.54
16	2005	DSC_0042	6.00
16	2005	DSC_0043	0.00
16	2005	DSC_0044	1.79
16	2005	DSC_0045	18.89
16	2005	DSC_0046	9.74
16	2005	DSC_0047	2.04
16	2005	DSC_0048	35.11
16	2005	DSC_0049	2.05
16	2005	DSC_0050	1.54
16	2005	DSC_0051	1.02
16	2005	DSC_0052	3.65
16	2005	DSC_0053	13.94
2	2006	DSC_0611	0.00
2	2006	DSC_0612	6.40
2	2006	DSC_0613	3.10
2	2006	DSC_0614	12.60
2	2006	DSC_0615	0.50
2	2006	DSC_0616	0.00
2	2006	DSC_0617	0.00
2	2006	DSC_0618	1.90
2	2006	DSC_0619	1.10
2	2006	DSC_0620	1.20
2	2006	DSC_0621	0.90
2	2006	DSC_0622	30.10
2	2006	DSC_0623	1.10
2	2006	DSC_0624	23.20
2	2006	DSC_0625	14.90
2	2006	DSC_0626	4.80
2	2006	DSC_0627	20.80
2	2006	DSC_0628	6.50
2	2006	DSC_0629	1.90
2	2006	DSC_0630	4.80
2	2006	DSC_0631	1.80
2	2006	DSC_0632	0.00
2	2006	DSC_0633	3.70
2	2006	DSC_0634	2.70
2	2006	DSC_0635	0.00
2	2006	DSC_0636	0.00
2	2006	DSC_0637	4.70
2	2006	DSC_0638	2.00
2	2006	DSC_0639	17.50
2	2006	DSC_0640	16.50
2	2006	DSC_0641	0.00
2	2006	DSC_0642	0.50
2	2006	DSC_0643	0.00
2	2006	DSC_0644	3.70
2	2006	DSC_0645	44.70
2	2006	DSC_0646	35.70
2	2006	DSC_0647	16.10
2	2006	DSC_0648	1.60
2	2006	DSC_0649	19.30
2	2006	DSC_0650	7.90
1	2007	DSC_1313	3.55
1	2007	DSC_1336	2.86
1	2007	DSC_1337	9.00
2	2007	DSC_1312	2.06
2	2007	DSC_1335	0.00
2	2007	DSC_1342	2.50
3	2007	DSC_1317	5.69
3	2007	DSC_1329	0.00
4	2007	DSC_1311	4.03
4	2007	DSC_1319	0.00
4	2007	DSC_1332	8.00
4	2007	DSC_1333	0.00
4	2007	DSC_1341	7.04
7	2007	DSC_1318	8.99
8	2007	DSC_1310	13.29
8	2007	DSC_1340	2.50
9	2007	DSC_1324	11.98
9	2007	DSC_1334	7.22
10	2007	DSC_1322	0.00
10	2007	DSC_1327	18.75
11	2007	DSC_1315	0.00
13	2007	DSC_1314	0.00
14	2007	DSC_1308	0.57
14	2007	DSC_1316	0.00
14	2007	DSC_1338	0.50
15	2007	DSC_1309	0.58
15	2007	DSC_1321	1.02
15	2007	DSC_1326	5.73
15	2007	DSC_1339	2.06
16	2007	DSC_1320	7.73
16	2007	DSC_1328	0.00
17	2007	DSC_1330	21.72
18	2007	DSC_1331	0.00
20	2007	DSC_1323	9.24
20	2007	DSC_1325	4.12
1	2008	DSC_2757	1.15
2	2008	DSC_2758	9.68
3	2008	DSC_2759	1.14
4	2008	DSC_2760	2.19
5	2008	DSC_2761	2.82
6	2008	DSC_2763	0.54
7	2008	DSC_2764	1.14
8	2008	DSC_2765	6.81
9	2008	DSC_2766	1.53
10	2008	DSC_2767	15.10
11	2008	DSC_2768	0.53
12	2008	DSC_2769	0.00
13	2008	DSC_2770	0.00
14	2008	DSC_2771	0.00
15	2008	DSC_2772	0.59
16	2008	DSC_2773	0.00
17	2008	DSC_2774	5.00
18	2008	DSC_2775	9.24
19	2008	DSC_2776	8.02
20	2008	DSC_2777	1.58
21	2008	DSC_2778	15.59
22	2008	DSC_2779	3.41
23	2008	DSC_2780	8.24
24	2008	DSC_2781	3.16
25	2008	DSC_2782	2.11
26	2008	DSC_2783	10.11
27	2008	DSC_2784	0.54
28	2008	DSC_2785	4.37
29	2008	DSC_2786	1.08
30	2008	DSC_2787	3.80
31	2008	DSC_2788	3.30
32	2008	DSC_2789	0.00
33	2008	DSC_2790	0.00
34	2008	DSC_2791	14.97
35	2008	DSC_2792	0.54
36	2008	DSC_2793	2.20
37	2008	DSC_2794	1.13
38	2008	DSC_2795	7.39
39	2008	DSC_2796	1.09
40	2008	DSC_2797	0.00
41	2008	DSC_2798	22.73
1	2009	DSC_1887	2.55
2	2009	DSC_1888	2.58
3	2009	DSC_1889	0.50
4	2009	DSC_1890	1.02
5	2009	DSC_1891	3.54
6	2009	DSC_1892	5.56
7	2009	DSC_1893	4.10
8	2009	DSC_1894	6.67
9	2009	DSC_1895	0.00
10	2009	DSC_1896	0.52
11	2009	DSC_1897	1.53
12	2009	DSC_1898	2.04
13	2009	DSC_1899	1.02
14	2009	DSC_1900	1.01
15	2009	DSC_1901	7.14
16	2009	DSC_1902	8.54
17	2009	DSC_1903	20.60
18	2009	DSC_1904	3.06
19	2009	DSC_1905	0.00
20	2009	DSC_1906	17.59
21	2009	DSC_1907	3.54
22	2009	DSC_1908	0.00
23	2009	DSC_1909	2.03
24	2009	DSC_1910	16.00
25	2009	DSC_1911	2.04
26	2009	DSC_1912	0.51
27	2009	DSC_1913	11.68
28	2009	DSC_1914	9.14
29	2009	DSC_1915	0.51
30	2009	DSC_1916	0.50
31	2009	DSC_1917	0.00
32	2009	DSC_1918	0.00
33	2009	DSC_1919	0.00
34	2009	DSC_1920	3.03
35	2009	DSC_1921	4.71
36	2009	DSC_1922	3.03
37	2009	DSC_1923	3.02
38	2009	DSC_1924	14.21
39	2009	DSC_1925	20.71
40	2009	DSC_1926	16.58
1	2010	DSC_8272	5.61
2	2010	DSC_8273	0.52
3	2010	DSC_8274	1.50
4	2010	DSC_8275	5.58
5	2010	DSC_8276	3.59
6	2010	DSC_8277	6.74
7	2010	DSC_8278	0.00
8	2010	DSC_8279	0.50
9	2010	DSC_8280	3.02
10	2010	DSC_8281	5.00
11	2010	DSC_8282	5.56
12	2010	DSC_8283	13.27
13	2010	DSC_8284	1.52
14	2010	DSC_8285	3.00
15	2010	DSC_8286	4.04
16	2010	DSC_8287	23.08
17	2010	DSC_8288	4.55
18	2010	DSC_8289	15.08
19	2010	DSC_8290	16.08
20	2010	DSC_8291	0.51
21	2010	DSC_8292	12.12
22	2010	DSC_8293	8.12
23	2010	DSC_8294	26.26
24	2010	DSC_8295	2.50
25	2010	DSC_8296	2.54
26	2010	DSC_8297	3.02
27	2010	DSC_8298	3.05
28	2010	DSC_8299	0.00
29	2010	DSC_8300	1.51
30	2010	DSC_8301	14.50
31	2010	DSC_8302	4.50
32	2010	DSC_8303	4.00
33	2010	DSC_8304	8.00
34	2010	DSC_8305	4.00
35	2010	DSC_8306	0.50
36	2010	DSC_8307	6.50
37	2010	DSC_8308	27.50
38	2010	DSC_8309	67.50
39	2010	DSC_8310	1.50
40	2010	DSC_8311	12.00
1	2011	DSC_2116	0.52
2	2011	DSC_2117	2.60
3	2011	DSC_2118	14.50
4	2011	DSC_2119	2.50
5	2011	DSC_2120	6.03
6	2011	DSC_2121	9.90
7	2011	DSC_2122	0.00
8	2011	DSC_2123	0.50
9	2011	DSC_2124	1.02
10	2011	DSC_2125	3.00
11	2011	DSC_2126	3.08
12	2011	DSC_2127	5.08
13	2011	DSC_2128	13.40
14	2011	DSC_2129	6.12
15	2011	DSC_2130	4.64
16	2011	DSC_2131	11.50
17	2011	DSC_2132	0.00
18	2011	DSC_2133	2.51
19	2011	DSC_2134	3.61
20	2011	DSC_2135	11.79
21	2011	DSC_2136	9.09
22	2011	DSC_2137	0.51
23	2011	DSC_2138	29.80
24	2011	DSC_2139	0.00
25	2011	DSC_2140	3.54
26	2011	DSC_2141	0.00
27	2011	DSC_2142	8.50
28	2011	DSC_2143	19.00
29	2011	DSC_2144	3.00
30	2011	DSC_2145	17.17
31	2011	DSC_2146	7.07
32	2011	DSC_2147	0.00
33	2011	DSC_2148	3.57
34	2011	DSC_2149	3.00
35	2011	DSC_2150	11.17
36	2011	DSC_2151	25.50
37	2011	DSC_2152	76.26
38	2011	DSC_2153	2.51
39	2011	DSC_2154	8.00
40	2011	DSC_2155	14.80
1	2012	1	4.55
2	2012	2	1.02
3	2012	3	3.00
4	2012	4	1.50
5	2012	5	0.00
6	2012	6	2.00
7	2012	7	2.53
8	2012	8	5.00
9	2012	9	13.50
10	2012	10	7.04
11	2012	11	1.00
12	2012	12	3.50
13	2012	13	0.53
14	2012	14	9.55
15	2012	15	7.11
16	2012	16	15.66
17	2012	17	3.17
18	2012	18	1.02
19	2012	19	0.00
20	2012	20	3.52
21	2012	21	0.00
22	2012	22	0.00
23	2012	23	8.08
24	2012	24	7.11
25	2012	25	1.50
26	2012	26	4.57
27	2012	27	12.06
28	2012	28	2.50
29	2012	29	0.50
30	2012	30	23.00
31	2012	31	1.00
32	2012	32	21.03
33	2012	33	13.48
34	2012	34	14.00
35	2012	35	23.50
36	2012	36	0.51
37	2012	37	4.57
38	2012	38	41.50
39	2012	39	19.60
40	2012	40	70.68
41	2012	41	1.00
42	2012	42	33.50
43	2012	43	21.11
44	2012	44	8.08
1	2013	DSC_0643	0.00
2	2013	DSC_0644	0.00
3	2013	DSC_0645	2.00
4	2013	DSC_0646	0.50
5	2013	DSC_0647	2.03
6	2013	DSC_0648	0.52
7	2013	DSC_0649	2.00
8	2013	DSC_0650	11.00
9	2013	DSC_0651	5.00
10	2013	DSC_0652	23.00
11	2013	DSC_0653	2.73
12	2013	DSC_0654	2.59
13	2013	DSC_0655	1.05
14	2013	DSC_0656	9.00
15	2013	DSC_0657	16.50
16	2013	DSC_0658	4.00
17	2013	DSC_0659	0.51
18	2013	DSC_0660	0.00
19	2013	DSC_0661	3.54
20	2013	DSC_0662	1.00
21	2013	DSC_0663	0.50
22	2013	DSC_0664	5.21
23	2013	DSC_0665	1.52
24	2013	DSC_0666	7.58
25	2013	DSC_0667	0.00
26	2013	DSC_0668	3.50
27	2013	DSC_0669	2.00
28	2013	DSC_0670	1.51
29	2013	DSC_0671	7.00
30	2013	DSC_0672	0.00
31	2013	DSC_0673	6.50
32	2013	DSC_0674	9.50
33	2013	DSC_0675	4.00
34	2013	DSC_0676	0.51
35	2013	DSC_0677	3.09
36	2013	DSC_0678	17.95
37	2013	DSC_0679	34.52
38	2013	DSC_0680	1.01
39	2013	DSC_0681	0.00
40	2013	DSC_0682	10.71
1	2014	L14_6225	0.50
2	2014	L14_6226	11.00
3	2014	L14_6227	19.50
4	2014	L14_6228	1.50
5	2014	L14_6229	3.00
6	2014	L14_6230	1.00
7	2014	L14_6231	0.00
8	2014	L14_6232	0.00
9	2014	L14_6233	10.00
10	2014	L14_6234	7.50
11	2014	L14_6235	16.00
12	2014	L14_6236	4.50
13	2014	L14_6237	3.50
14	2014	L14_6238	3.00
15	2014	L14_6239	9.50
16	2014	L14_6240	1.50
17	2014	L14_6241	4.50
18	2014	L14_6242	16.50
19	2014	L14_6243	9.50
20	2014	L14_6244	1.50
21	2014	L14_6245	1.00
22	2014	L14_6246	1.00
23	2014	L14_6247	16.50
24	2014	L14_6248	7.00
25	2014	L14_6249	4.00
26	2014	L14_6250	19.00
27	2014	L14_6251	0.00
28	2014	L14_6252	7.00
29	2014	L14_6253	3.50
30	2014	L14_6254	1.00
31	2014	L14_6255	1.50
32	2014	L14_6256	0.00
33	2014	L14_6257	19.00
34	2014	L14_6258	6.50
35	2014	L14_6259	6.00
36	2014	L14_6260	8.00
37	2014	L14_6261	11.00
38	2014	L14_6262	0.00
39	2014	L14_6263	4.50
40	2014	L14_6264	5.00
1	2015	S15_0020	6.50
2	2015	S15_0021	2.03
3	2015	S15_0022	6.50
4	2015	S15_0023	2.00
5	2015	S15_0024	3.50
6	2015	S15_0025	0.00
7	2015	S15_0026	5.00
8	2015	S15_0027	1.50
9	2015	S15_0028	2.00
10	2015	S15_0029	5.50
11	2015	S15_0030	9.00
12	2015	S15_0031	5.50
13	2015	S15_0032	4.50
14	2015	S15_0033	13.00
15	2015	S15_0034	8.00
16	2015	S15_0035	2.01
17	2015	S15_0036	0.50
18	2015	S15_0038	0.00
19	2015	S15_0040	14.00
20	2015	S15_0041	5.00
21	2015	S15_0042	1.50
22	2015	S15_0043	4.50
23	2015	S15_0044	0.00
24	2015	S15_0045	12.50
25	2015	S15_0046	0.50
26	2015	S15_0047	1.50
27	2015	S15_0048	0.00
28	2015	S15_0049	0.51
29	2015	S15_0050	1.50
30	2015	S15_0051	5.50
31	2015	S15_0052	1.00
32	2015	S15_0053	4.00
33	2015	S15_0054	23.00
34	2015	S15_0055	0.00
35	2015	S15_0056	1.50
36	2015	S15_0057	9.00
37	2015	S15_0058	19.50
38	2015	S15_0059	55.15
39	2015	S15_0060	0.00
40	2015	S15_0061	11.56
1	2016	_STJ2511.JPG	4.44
2	2016	_STJ2512.JPG	2.19
3	2016	_STJ2513.JPG	11.05
4	2016	_STJ2514.JPG	2.29
5	2016	_STJ2515.JPG	0.00
6	2016	_STJ2516.JPG	0.57
7	2016	_STJ2517.JPG	4.79
8	2016	_STJ2518.JPG	8.89
9	2016	_STJ2519.JPG	18.40
10	2016	_STJ2520.JPG	21.71
11	2016	_STJ2521.JPG	8.72
12	2016	_STJ2522.JPG	1.82
13	2016	_STJ2523.JPG	6.11
14	2016	_STJ2524.JPG	1.63
15	2016	_STJ2525.JPG	8.67
16	2016	_STJ2526.JPG	14.71
17	2016	_STJ2527.JPG	0.56
18	2016	_STJ2528.JPG	16.07
19	2016	_STJ2529.JPG	3.35
20	2016	_STJ2530.JPG	0.00
21	2016	_STJ2531.JPG	4.62
22	2016	_STJ2532.JPG	4.35
23	2016	_STJ2533.JPG	13.95
24	2016	_STJ2534.JPG	0.57
25	2016	_STJ2535.JPG	0.00
26	2016	_STJ2536.JPG	0.56
27	2016	_STJ2537.JPG	4.55
28	2016	_STJ2538.JPG	2.86
29	2016	_STJ2539.JPG	1.75
30	2016	_STJ2540.JPG	7.30
31	2016	_STJ2541.JPG	0.00
32	2016	_STJ2542.JPG	1.73
33	2016	_STJ2543.JPG	0.00
34	2016	_STJ2544.JPG	2.25
35	2016	_STJ2545.JPG	4.24
36	2016	_STJ2546.JPG	25.42
37	2016	_STJ2547.JPG	13.95
38	2016	_STJ2548.JPG	2.37
39	2016	_STJ2549.JPG	14.71
1	2017.07	_L175696.JPG	2.50
2	2017.07	_L175697.JPG	0.50
3	2017.07	_L175698.JPG	11.00
4	2017.07	_L175699.JPG	8.50
5	2017.07	_L175700.JPG	0.00
6	2017.07	_L175701.JPG	0.00
7	2017.07	_L175702.JPG	0.50
8	2017.07	_L175703.JPG	2.50
9	2017.07	_L175704.JPG	12.00
10	2017.07	_L175705.JPG	12.00
11	2017.07	_L175706.JPG	2.00
12	2017.07	_L175707.JPG	0.50
13	2017.07	_L175708.JPG	8.00
14	2017.07	_L175709.JPG	2.50
15	2017.07	_L175710.JPG	5.50
16	2017.07	_L175711.JPG	7.50
17	2017.07	_L175712.JPG	9.50
18	2017.07	_L175713.JPG	1.00
19	2017.07	_L175714.JPG	8.00
20	2017.07	_L175715.JPG	1.50
21	2017.07	_L175716.JPG	5.00
22	2017.07	_L175717.JPG	0.00
23	2017.07	_L175718.JPG	1.00
24	2017.07	_L175719.JPG	1.50
25	2017.07	_L175720.JPG	6.00
26	2017.07	_L175721.JPG	2.50
27	2017.07	_L175722.JPG	0.00
28	2017.07	_L175723.JPG	3.50
29	2017.07	_L175724.JPG	13.00
30	2017.07	_L175725.JPG	8.00
31	2017.07	_L175726.JPG	5.00
32	2017.07	_L175727.JPG	1.50
33	2017.07	_L175728.JPG	23.00
34	2017.07	_L175729.JPG	1.50
35	2017.07	_L175730.JPG	17.50
36	2017.07	_L175731.JPG	54.50
37	2017.07	_L175732.JPG	21.00
38	2017.07	_L175733.JPG	0.50
39	2017.07	_L175734.JPG	2.50
1	2017.11	_L176223.JPG	0.00
2	2017.11	_L176224.JPG	13.09
3	2017.11	_L176225.JPG	8.43
4	2017.11	_L176226.JPG	3.74
5	2017.11	_L176227.JPG	1.09
6	2017.11	_L176228.JPG	0.58
7	2017.11	_L176229.JPG	1.09
8	2017.11	_L176230.JPG	3.06
9	2017.11	_L176231.JPG	11.40
10	2017.11	_L176232.JPG	31.91
11	2017.11	_L176233.JPG	7.10
12	2017.11	_L176234.JPG	3.93
13	2017.11	_L176235.JPG	5.62
14	2017.11	_L176236.JPG	3.26
15	2017.11	_L176237.JPG	1.05
16	2017.11	_L176238.JPG	10.00
17	2017.11	_L176239.JPG	0.00
18	2017.11	_L176240.JPG	1.10
19	2017.11	_L176241.JPG	18.23
20	2017.11	_L176242.JPG	3.89
21	2017.11	_L176243.JPG	9.24
22	2017.11	_L176244.JPG	0.00
23	2017.11	_L176246.JPG	1.60
24	2017.11	_L176247.JPG	5.00
25	2017.11	_L176249.JPG	1.55
26	2017.11	_L176250.JPG	1.04
27	2017.11	_L176251.JPG	0.56
28	2017.11	_L176252.JPG	3.83
29	2017.11	_L176253.JPG	7.29
30	2017.11	_L176254.JPG	17.20
31	2017.11	_L176255.JPG	19.89
32	2017.11	_L176257.JPG	16.02
33	2017.11	_L176258.JPG	0.53
34	2017.11	_L176259.JPG	7.39
35	2017.11	_L176260.JPG	1.71
36	2017.11	_L176261.JPG	16.47
37	2017.11	_L176262.JPG	0.00
38	2017.11	_L176263.JPG	0.54
39	2017.11	_L176264.JPG	0.00
40	2017.11	_L176265.JPG	8.33
1	2018	_S189924.JPG	1.08
2	2018	_S189925.JPG	12.69
3	2018	_S189926.JPG	10.82
4	2018	_S189927.JPG	5.15
5	2018	_S189928.JPG	4.66
6	2018	_S189929.JPG	0.00
7	2018	_S189930.JPG	0.00
8	2018	_S189931.JPG	2.59
9	2018	_S189932.JPG	4.57
10	2018	_S189933.JPG	0.00
11	2018	_S189934.JPG	2.55
12	2018	_S189935.JPG	4.17
13	2018	_S189936.JPG	4.08
14	2018	_S189937.JPG	5.18
15	2018	_S189938.JPG	9.18
16	2018	_S189939.JPG	2.66
17	2018	_S189940.JPG	3.00
18	2018	_S189941.JPG	4.28
19	2018	_S189942.JPG	3.59
20	2018	_S189943.JPG	3.66
21	2018	_S189944.JPG	5.13
22	2018	_S189945.JPG	4.17
23	2018	_S189946.JPG	1.04
24	2018	_S189947.JPG	2.54
25	2018	_S189948.JPG	2.58
26	2018	_S189949.JPG	0.53
27	2018	_S189950.JPG	0.51
28	2018	_S189951.JPG	1.04
29	2018	_S189952.JPG	2.03
30	2018	_S189953.JPG	0.00
31	2018	_S189954.JPG	0.00
32	2018	_S189955.JPG	0.51
33	2018	_S189956.JPG	1.03
34	2018	_S189957.JPG	0.00
35	2018	_S189958.JPG	5.67
36	2018	_S189959.JPG	21.54
37	2018	_S189960.JPG	6.67
38	2018	_S189961.JPG	64.80
39	2018	_S189962.JPG	25.91
40	2018	_S189963.JPG	6.22
1	2019	_STJ2800.jpg	0.54
2	2019	_STJ2801.jpg	2.06
3	2019	_STJ2802.jpg	5.64
4	2019	_STJ2803.jpg	2.53
5	2019	_STJ2804.jpg	0.00
6	2019	_STJ2805.jpg	1.00
7	2019	_STJ2806.jpg	1.01
8	2019	_STJ2807.jpg	0.51
9	2019	_STJ2808.jpg	13.20
10	2019	_STJ2809.jpg	11.06
11	2019	_STJ2810.jpg	0.51
12	2019	_STJ2811.jpg	1.00
13	2019	_STJ2812.jpg	8.04
14	2019	_STJ2813.jpg	8.04
15	2019	_STJ2814.jpg	5.64
16	2019	_STJ2815.jpg	8.04
17	2019	_STJ2816.jpg	7.07
18	2019	_STJ2817.jpg	1.02
19	2019	_STJ2818.jpg	5.67
20	2019	_STJ2819.jpg	10.05
21	2019	_STJ2820.jpg	8.00
22	2019	_STJ2821.jpg	3.11
23	2019	_STJ2822.jpg	0.51
24	2019	_STJ2823.jpg	6.50
25	2019	_STJ2824.jpg	0.00
26	2019	_STJ2825.jpg	0.50
27	2019	_STJ2826.jpg	3.65
28	2019	_STJ2827.jpg	0.00
29	2019	_STJ2828.jpg	8.04
30	2019	_STJ2829.jpg	9.09
31	2019	_STJ2830.jpg	2.50
32	2019	_STJ2831.jpg	0.00
33	2019	_STJ2832.jpg	17.59
34	2019	_STJ2833.jpg	13.07
35	2019	_STJ2834.jpg	1.04
36	2019	_STJ2835.jpg	6.15
37	2019	_STJ2836.jpg	4.06
38	2019	_STJ2837.jpg	19.50
39	2019	_STJ2838.jpg	22.96
40	2019	_STJ2839.jpg	19.07
41	2019	_STJ2840.jpg	29.59
1	2020	_STJ0358.JPG	0.5
2	2020	_STJ0359.JPG	5.3
3	2020	_STJ0360.JPG	15.1
4	2020	_STJ0361.JPG	4.1
5	2020	_STJ0362.JPG	5.2
6	2020	_STJ0363.JPG	0.0
7	2020	_STJ0364.JPG	1.0
8	2020	_STJ0365.JPG	0.5
9	2020	_STJ0366.JPG	9.8
10	2020	_STJ0367.JPG	10.8
11	2020	_STJ0368.JPG	3.1
12	2020	_STJ0369.JPG	2.6
13	2020	_STJ0370.JPG	11.3
14	2020	_STJ0371.JPG	2.0
15	2020	_STJ0372.JPG	2.1
16	2020	_STJ0373.JPG	2.6
17	2020	_STJ0374.JPG	7.1
18	2020	_STJ0375.JPG	2.6
19	2020	_STJ0376.JPG	13.1
20	2020	_STJ0377.JPG	2.5
21	2020	_STJ0378.JPG	1.6
22	2020	_STJ0379.JPG	2.1
23	2020	_STJ0380.JPG	3.2
24	2020	_STJ0381.JPG	3.6
25	2020	_STJ0382.JPG	0.5
26	2020	_STJ0383.JPG	0.5
27	2020	_STJ0384.JPG	0.0
28	2020	_STJ0385.JPG	4.6
29	2020	_STJ0386.JPG	11.2
30	2020	_STJ0387.JPG	4.6
31	2020	_STJ0388.JPG	3.1
32	2020	_STJ0389.JPG	0.0
33	2020	_STJ0390.JPG	4.1
34	2020	_STJ0391.JPG	22.8
35	2020	_STJ0392.JPG	3.6
36	2020	_STJ0393.JPG	4.7
37	2020	_STJ0394.JPG	21.1
38	2020	_STJ0395.JPG	8.9
39	2020	_STJ0396.JPG	5.1
40	2020	_STJ0397.JPG	1.6
1	2021	_STJ1469.JPG	2.6
2	2021	_STJ1470.JPG	1.0
3	2021	_STJ1471.JPG	8.9
4	2021	_STJ1472.JPG	1.0
5	2021	_STJ1473.JPG	1.1
6	2021	_STJ1474.JPG	1.0
7	2021	_STJ1475.JPG	0.0
8	2021	_STJ1476.JPG	4.5
9	2021	_STJ1477.JPG	0.0
10	2021	_STJ1478.JPG	1.5
11	2021	_STJ1479.JPG	8.2
12	2021	_STJ1480.JPG	4.0
13	2021	_STJ1481.JPG	1.0
14	2021	_STJ1482.JPG	9.8
15	2021	_STJ1483.JPG	2.0
16	2021	_STJ1484.JPG	4.6
17	2021	_STJ1485.JPG	2.1
18	2021	_STJ1486.JPG	8.9
19	2021	_STJ1487.JPG	2.1
20	2021	_STJ1488.JPG	4.2
21	2021	_STJ1489.JPG	1.0
22	2021	_STJ1490.JPG	0.0
23	2021	_STJ1491.JPG	2.6
24	2021	_STJ1492.JPG	0.5
25	2021	_STJ1493.JPG	0.0
26	2021	_STJ1494.JPG	0.5
27	2021	_STJ1495.JPG	1.6
28	2021	_STJ1496.JPG	3.6
29	2021	_STJ1497.JPG	1.0
30	2021	_STJ1498.JPG	0.0
31	2021	_STJ1499.JPG	0.0
32	2021	_STJ1500.JPG	2.6
33	2021	_STJ1501.JPG	0.5
34	2021	_STJ1502.JPG	2.6
35	2021	_STJ1503.JPG	1.5
36	2021	_STJ1504.JPG	8.7
37	2021	_STJ1505.JPG	4.8
38	2021	_STJ1506.JPG	0.0
39	2021	_STJ1507.JPG	10.8
40	2021	_STJ1508.JPG	26.2
41	2021	_STJ1509.JPG	10.2
42	2021	_STJ1510.JPG	0.0
1	2022	_LTR4647.jpg	2.56
2	2022	_LTR4648.jpg	0.53
3	2022	_LTR4649.jpg	3.08
4	2022	_LTR4650.jpg	6.42
5	2022	_LTR4651.jpg	11.11
6	2022	_LTR4652.jpg	33.51
7	2022	_LTR4653.jpg	2.55
8	2022	_LTR4654.jpg	8.11
9	2022	_LTR4655.jpg	2.11
10	2022	_LTR4656.jpg	9.39
11	2022	_LTR4657.jpg	0.00
12	2022	_LTR4658.jpg	8.47
13	2022	_LTR4659.jpg	6.28
14	2022	_LTR4660.jpg	6.84
15	2022	_LTR4661.jpg	1.09
16	2022	_LTR4662.jpg	2.13
17	2022	_LTR4663.jpg	6.01
18	2022	_LTR4664.jpg	0.55
19	2022	_LTR4665.jpg	1.53
20	2022	_LTR4666.jpg	8.11
21	2022	_LTR4667.jpg	0.53
22	2022	_LTR4668.jpg	1.60
23	2022	_LTR4669.jpg	2.67
24	2022	_LTR4670.jpg	3.16
25	2022	_LTR4671.jpg	0.00
26	2022	_LTR4673.jpg	21.16
27	2022	_LTR4674.jpg	0.00
28	2022	_LTR4675.jpg	6.01
29	2022	_LTR4676.jpg	4.19
30	2022	_LTR4677.jpg	1.05
31	2022	_LTR4678.jpg	2.15
32	2022	_LTR4679.jpg	0.00
33	2022	_LTR4680.jpg	4.92
34	2022	_LTR4681.jpg	3.14
35	2022	_LTR4682.jpg	17.89
36	2022	_LTR4683.jpg	0.00
37	2022	_LTR4684.jpg	61.29
38	2022	_LTR4685.jpg	5.21
39	2022	_LTR4686.jpg	6.15
1	2023	_DSC1623.jpg	1.6
2	2023	_DSC1624.jpg	0.5
3	2023	_DSC1625.jpg	0.0
4	2023	_DSC1626.jpg	0.5
5	2023	_DSC1627.jpg	7.7
6	2023	_DSC1628.jpg	0.0
7	2023	_DSC1629.jpg	0.5
8	2023	_DSC1630.jpg	1.7
9	2023	_DSC1631.jpg	9.2
10	2023	_DSC1632.jpg	0.0
11	2023	_DSC1633.jpg	0.0
12	2023	_DSC1634.jpg	0.0
13	2023	_DSC1635.jpg	1.5
14	2023	_DSC1636.jpg	1.0
15	2023	_DSC1637.jpg	0.0
16	2023	_DSC1638.jpg	6.7
17	2023	_DSC1639.jpg	10.6
18	2023	_DSC1640.jpg	0.0
19	2023	_DSC1641.jpg	6.9
20	2023	_DSC1642.jpg	11.9
21	2023	_DSC1643.jpg	0.0
22	2023	_DSC1644.jpg	1.1
23	2023	_DSC1645.jpg	0.0
24	2023	_DSC1646.jpg	1.0
25	2023	_DSC1647.jpg	1.6
26	2023	_DSC1648.jpg	0.0
27	2023	_DSC1649.jpg	0.0
28	2023	_DSC1650.jpg	2.1
29	2023	_DSC1651.jpg	0.0
30	2023	_DSC1652.jpg	2.1
31	2023	_DSC1653.jpg	0.0
32	2023	_DSC1654.jpg	0.0
33	2023	_DSC1655.jpg	0.5
34	2023	_DSC1656.jpg	1.5
35	2023	_DSC1657.jpg	9.1
36	2023	_DSC1658.jpg	0.5
37	2023	_DSC1659.jpg	2.1
38	2023	_DSC1660.jpg	0.0
39	2023	_DSC1661.jpg	23.4
40	2023	_DSC1662.jpg	2.6
1	2024	_LTR2376.jpg	0.5
2	2024	_LTR2377.jpg	1.0
3	2024	_LTR2378.jpg	0.5
4	2024	_LTR2379.jpg	1.0
5	2024	_LTR2380.jpg	12.3
6	2024	_LTR2381.jpg	0.0
7	2024	_LTR2382.jpg	0.5
8	2024	_LTR2383.jpg	1.5
9	2024	_LTR2384.jpg	1.0
10	2024	_LTR2385.jpg	1.5
11	2024	_LTR2386.jpg	0.0
12	2024	_LTR2387.jpg	0.0
13	2024	_LTR2388.jpg	0.0
14	2024	_LTR2389.jpg	0.5
15	2024	_LTR2390.jpg	0.0
16	2024	_LTR2391.jpg	1.0
17	2024	_LTR2392.jpg	0.5
18	2024	_LTR2393.jpg	1.0
19	2024	_LTR2394.jpg	1.5
20	2024	_LTR2396.jpg	0.5
21	2024	_LTR2397.jpg	1.5
22	2024	_LTR2398.jpg	0.5
23	2024	_LTR2399.jpg	0.5
24	2024	_LTR2400.jpg	3.0
25	2024	_LTR2401.jpg	0.5
26	2024	_LTR2402.jpg	3.6
27	2024	_LTR2403.jpg	0.0
28	2024	_LTR2404.jpg	0.5
29	2024	_LTR2405.jpg	0.5
30	2024	_LTR2406.jpg	0.0
31	2024	_LTR2407.jpg	1.0
32	2024	_LTR2408.jpg	0.0
33	2024	_LTR2409.jpg	0.0
34	2024	_LTR2410.jpg	0.0
35	2024	_LTR2411.jpg	0.0
36	2024	_LTR2412.jpg	7.5
37	2024	_LTR2413.jpg	0.0
38	2024	_LTR2414.jpg	11.2
39	2024	_LTR2415.jpg	22.5
40	2024	_LTR2416.jpg	4.5
41	2024	_LTR2417.jpg	0.0
1	2025.03	P3100075.jpg	0.00
2	2025.03	P3100076.jpg	2.65
3	2025.03	P3100077.jpg	2.08
4	2025.03	P3100078.jpg	0.00
5	2025.03	P3100079.jpg	6.81
6	2025.03	P3100080.jpg	2.76
7	2025.03	P3100081.jpg	0.00
8	2025.03	P3100082.jpg	0.00
9	2025.03	P3100083.jpg	3.11
10	2025.03	P3100084.jpg	0.00
11	2025.03	P3100085.jpg	0.52
12	2025.03	P3100086.jpg	0.00
13	2025.03	P3100087.jpg	0.00
14	2025.03	P3100088.jpg	1.06
15	2025.03	P3100089.jpg	0.53
16	2025.03	P3100090.jpg	0.00
17	2025.03	P3100091.jpg	0.00
18	2025.03	P3100092.jpg	0.00
19	2025.03	P3100093.jpg	1.06
20	2025.03	P3100094.jpg	5.82
21	2025.03	P3100095.jpg	0.00
22	2025.03	P3100096.jpg	0.00
23	2025.03	P3100097.jpg	0.56
24	2025.03	P3100098.jpg	1.03
25	2025.03	P3100099.jpg	1.01
26	2025.03	P3100100.jpg	1.04
27	2025.03	P3100101.jpg	0.00
28	2025.03	P3100102.jpg	0.00
29	2025.03	P3100103.jpg	0.00
30	2025.03	P3100104.jpg	0.00
31	2025.03	P3100105.jpg	0.00
32	2025.03	P3100106.jpg	1.52
33	2025.03	P3100107.jpg	0.00
34	2025.03	P3100108.jpg	3.14
35	2025.03	P3100109.jpg	1.57
36	2025.03	P3100110.jpg	8.04
37	2025.03	P3100111.jpg	46.96
38	2025.03	P3100112.jpg	1.06
