# Supplementary material for: Marine heatwave decimates fire coral populations in the Caribbean
Source: Proc Natl Acad Sci U S A. 2025 Nov 17;122(47):e2518506122. doi: 10.1073/pnas.2518506122 (PMC12663973; doi:10.1073/pnas.2518506122)
Supplement: Supplementary file 4 — Dataset S03 (CSV) [file pnas.2518506122.sd03.csv]

Year	Slide	% cover	Metadata
1992	1	15.8	Year = year of survey
1992	2	3.8	Slide = unique number that identifies photoquadrat that was analyzed
1992	3	0	% Cover = percentage cover of Millepora in photoquadrat placed at Cabritte Horn, 9 m depth
1992	4	0
1992	5	2.76
1992	6	0
1992	7	1.76
1992	8	30.24
1992	9	0.32
1992	10	4.52
1992	11	0
1992	12	0
1992	13	0
1992	14	11.92
1992	15	10.64
1992	16	0
1992	17	0
1993	1	1
1993	2	2.96
1993	3	13.84
1993	4	0.48
1993	5	1.52
1993	6	0
1993	7	0
1993	8	0.16
1993	9	8
1993	10	0
1993	11	0
1993	12	0
1993	13	0
1993	14	1.32
1993	15	1.72
1993	16	0
1994	1	0.32
1994	2	0.48
1994	3	14.68
1994	4	0.64
1994	5	4.2
1994	6	2.56
1994	7	0
1994	8	5.8
1994	9	0.24
1994	10	0.24
1994	11	3.84
1994	12	0
1994	13	0
1994	14	10.6
1994	15	1.16
1994	16	2.96
1994	17	0.84
1995	1	0
1995	2	0.08
1995	3	0.52
1995	4	6.16
1995	5	0
1995	6	0.08
1995	7	0
1995	8	0
1995	9	0
1995	10	0
1995	11	0
1995	12	2.48
1995	13	1.92
1995	14	0.36
1995	15	23.52
1995	16	3.04
1995	17	0
1996	1	3.36
1996	2	0.24
1996	3	8.76
1996	4	0
1996	5	3.72
1996	6	0
1996	7	0
1996	8	0
1996	9	0.6
1996	10	0
1996	11	0
1996	12	0
1996	13	0.16
1996	14	12.56
1996	15	0
1996	16	2.12
1996	17	2.04
1997	1	2.4
1997	2	0
1997	3	0.2
1997	4	0
1997	5	0.12
1997	6	0
1997	7	24.36
1997	8	0
1997	9	8.96
1997	10	0
1997	11	0.48
1997	12	0
1997	13	0
1997	14	0
1997	15	12
1997	16	0.92
1997	17	1.04
1998	1	12.92
1998	2	0
1998	3	0
1998	4	0.84
1998	5	0.24
1998	6	2.6
1998	7	0
1998	8	11.28
1998	9	2.24
1998	10	0
1998	11	0
1998	12	0
1998	13	0
1998	14	2.76
1998	15	1.8
1998	16	0
1998	17	0.68
1999	1	0
1999	2	0
1999	3	0.32
1999	4	0.84
1999	5	0
1999	6	3.32
1999	7	0
1999	8	0
1999	9	0.6
1999	10	2.4
1999	11	0
1999	12	0
1999	13	0
1999	14	0
1999	15	0
1999	16	0.04
1999	17	8.44
2000	1	4.96
2000	2	0
2000	3	0
2000	4	13.84
2000	5	0.52
2000	6	0
2000	7	0
2000	8	28.2
2000	9	0
2000	10	0.6
2000	11	0
2000	12	0
2000	13	2.96
2000	14	0
2000	15	0
2000	16	0
2000	17	1.76
2000	18	10.84
2000	19	0
2000	20	1.4
2000	21	7.04
2000	22	0
2000	23	0.32
2000	24	0
2000	25	1.04
2000	26	0
2000	27	5.6
2000	28	0
2000	29	4
2000	30	0
2000	31	0
2000	32	0.56
2000	33	0.32
2000	34	1.6
2001	1	1.72
2001	2	0
2001	3	0
2001	4	14.04
2001	5	0
2001	6	4.6
2001	7	0
2001	8	0
2001	9	0.08
2001	10	25.24
2001	11	37.08
2001	12	0
2001	13	1.8
2001	14	0
2001	15	0
2001	16	0
2001	17	0
2001	18	0
2001	19	0
2001	20	0
2001	21	4.84
2001	22	0
2001	23	0.52
2001	24	0.4
2001	25	0
2001	26	0
2001	27	2.68
2001	28	17.2
2001	29	24.32
2001	30	1.24
2001	31	0.76
2001	32	5.08
2001	33	3.32
2001	34	0
2001	35	1.96
2001	36	0
2001	37	0.8
2001	38	0
2001	39	0
2002	1	22.68
2002	2	0
2002	3	0
2002	4	0
2002	5	16.16
2002	6	18.64
2002	7	2.4
2002	8	0
2002	9	0.36
2002	10	30.84
2002	11	0.04
2002	12	0.2
2002	13	0
2002	14	0
2002	15	0
2002	16	0
2002	17	0
2002	18	0
2002	19	0
2002	20	0
2002	21	0
2002	22	13.04
2002	23	0
2002	24	6.32
2002	25	26.64
2002	26	0
2002	27	24.2
2002	28	6.24
2002	29	4.88
2002	30	19.44
2002	31	0
2002	32	0
2002	33	0
2002	34	0
2002	35	0
2002	36	0
2002	37	2.4
2002	38	0
2002	39	9.84
2002	40	24.68
2002	41	10.4
2002	42	15.16
2002	43	0
2002	44	7.76
2003	1	6.16
2003	2	0.08
2003	3	0
2003	4	0
2003	5	10.72
2003	6	32.24
2003	7	0.96
2003	8	4.68
2003	9	15.68
2003	10	0
2003	11	0.16
2003	12	0
2003	13	0
2003	14	0
2003	15	5.12
2003	16	1.76
2003	17	0
2003	18	3.52
2003	19	0
2003	20	2.6
2003	21	5.96
2003	22	12.48
2003	23	9.08
2003	24	27.84
2003	25	0
2003	26	0
2003	27	0.76
2003	28	33.48
2003	29	10.44
2003	30	0
2003	31	0
2003	32	3.44
2003	33	0
2003	34	7.72
2003	35	0
2003	36	0
2003	37	3.84
2003	38	2.12
2003	39	1.76
2004	1	5.48
2004	2	0
2004	3	0.04
2004	4	0
2004	5	0
2004	6	5.76
2004	7	0
2004	8	4.52
2004	9	0
2004	10	0.28
2004	11	0.2
2004	12	0
2004	13	0
2004	14	0
2004	15	0
2004	16	0
2004	17	6.84
2004	18	6.96
2004	19	0
2004	20	0.32
2004	21	1.2
2004	22	0
2004	23	0
2004	24	0
2004	25	4.12
2004	26	17.84
2004	27	12.2
2004	28	0.44
2004	29	0.72
2004	30	1.08
2004	31	0
2004	32	2.12
2004	33	0
2004	34	3.2
2004	35	0
2004	36	0
2004	37	0
2004	38	3.36
2004	39	0
2005	1	4.04
2005	2	2.04
2005	3	0
2005	4	10.36
2005	5	0
2005	6	0
2005	7	3.88
2005	8	3.08
2005	9	0
2005	10	0
2005	11	13.12
2005	12	0
2005	13	0
2005	14	0
2005	15	0
2005	16	0
2005	17	0.28
2005	18	0
2005	19	0
2005	20	3.64
2005	21	0.08
2005	22	2.24
2005	23	5.92
2005	24	2.76
2005	25	5.08
2005	26	0.36
2005	27	0
2005	28	8.4
2005	29	0
2005	30	1.16
2005	31	28.28
2005	32	22.28
2005	33	20.84
2005	34	0
2005	35	0.64
2005	36	0
2005	37	4.36
2005	38	0
2005	39	2.96
2005	40	1
2006	1	16.8
2006	2	0.04
2006	3	0
2006	4	8.6
2006	5	1.28
2006	6	0.4
2006	7	0.12
2006	8	1.52
2006	9	0
2006	10	0
2006	11	0
2006	12	0
2006	13	0
2006	14	1.08
2006	15	0
2006	16	0
2006	17	0
2006	18	0
2006	19	0
2006	20	0.04
2006	21	10.2
2006	22	3.92
2006	23	0
2006	24	11.48
2006	25	9.12
2006	26	1.8
2006	27	0
2006	28	0.88
2006	29	0
2006	30	0
2006	31	0.6
2006	32	0
2006	33	0.32
2006	34	0
2006	35	0.84
2006	36	8.36
2006	37	0
2006	38	0
2006	39	0
2006	40	0
2007	1	8
2007	2	1
2007	3	0
2007	4	0
2007	5	7.64
2007	6	0
2007	7	0
2007	8	0.12
2007	9	2.88
2007	10	0
2007	11	0.6
2007	12	0
2007	13	5.08
2007	14	0
2007	15	0
2007	16	0
2007	17	0
2007	18	0.04
2007	19	0.52
2007	20	0
2007	21	0
2007	22	0
2007	23	0
2007	24	5.76
2007	25	0
2007	26	0
2007	27	0
2007	28	9.56
2007	29	2.08
2007	30	6.44
2007	31	0
2007	32	0
2007	33	0
2007	34	0
2007	35	0
2007	36	3.16
2007	37	0
2007	38	0
2007	39	0
2007	40	0
2008	1	0.76
2008	2	0
2008	3	0.76
2008	4	0.64
2008	5	4.08
2008	6	3.96
2008	7	7.76
2008	8	0.24
2008	9	3.76
2008	10	0
2008	11	21.08
2008	12	0.24
2008	13	0
2008	14	22.56
2008	15	0
2008	16	0
2008	17	0
2008	18	0
2008	19	0
2008	20	1.44
2008	21	0
2008	22	0
2008	23	0
2008	24	0.08
2008	25	0
2008	26	0
2008	27	7.72
2008	28	0
2008	29	0
2008	30	0
2008	31	0.36
2008	32	23.36
2008	33	0.04
2008	34	7.56
2008	35	0.44
2008	36	0
2008	37	3.28
2008	38	0
2008	39	0.8
2008	40	1.28
2008	41	0
2008	42	0
2009	1	2.92
2009	2	1.2
2009	3	0
2009	4	0
2009	5	4.08
2009	6	0
2009	7	0
2009	8	0.16
2009	9	2.8
2009	10	6.76
2009	11	9.04
2009	12	0
2009	13	0
2009	14	5.56
2009	15	7.12
2009	16	0
2009	17	0
2009	18	0.88
2009	19	0
2009	20	0
2009	21	0
2009	22	0
2009	23	0
2009	24	0.12
2009	25	0
2009	26	0
2009	27	0.04
2009	28	14.2
2009	29	16.16
2009	30	19.76
2009	31	0
2009	32	0
2009	33	9.04
2009	34	2.24
2009	35	0
2009	36	0
2009	37	5.84
2009	38	0
2009	39	0
2009	40	0.04
2010	1	0.68
2010	2	0
2010	3	12.28
2010	4	11.08
2010	5	0
2010	6	2.64
2010	7	0.44
2010	8	0
2010	9	0
2010	10	3.04
2010	11	0
2010	12	3.08
2010	13	3.6
2010	14	0.32
2010	15	0
2010	16	0
2010	17	0
2010	18	7.36
2010	19	3.48
2010	20	3.76
2010	21	5.6
2010	22	2.28
2010	23	0
2010	24	3.6
2010	25	0
2010	26	0
2010	27	0
2010	28	0
2010	29	1.8
2010	30	0
2010	31	0
2010	32	0
2010	33	0
2010	34	0
2010	35	0
2010	36	1.76
2010	37	0
2010	38	4.08
2010	39	0.8
2010	40	18.6
2011	1	5.2
2011	2	0.2
2011	3	0.12
2011	4	0.04
2011	5	16.76
2011	6	9.84
2011	7	4
2011	8	8
2011	9	0
2011	10	0
2011	11	12.92
2011	12	0.24
2011	13	0
2011	14	1.36
2011	15	0
2011	16	0.16
2011	17	0
2011	18	0
2011	19	0
2011	20	0
2011	21	0
2011	22	0
2011	23	0.28
2011	24	8.84
2011	25	0
2011	26	0
2011	27	0.04
2011	28	28.12
2011	29	0
2011	30	2.28
2011	31	0
2011	32	0
2011	33	0
2011	34	0
2011	35	4.36
2011	36	0
2011	37	0
2011	38	0
2011	39	2
2011	40	3.12
2012	1	5.68
2012	2	0
2012	3	0
2012	4	1.76
2012	5	3.28
2012	6	0.72
2012	7	5.16
2012	8	0
2012	9	1.04
2012	10	0.08
2012	11	0
2012	12	1.56
2012	13	0.64
2012	14	0
2012	15	1.96
2012	16	0
2012	17	0
2012	18	0
2012	19	0
2012	20	0
2012	21	0
2012	22	8.68
2012	23	0
2012	24	0
2012	25	6.36
2012	26	0.16
2012	27	19.76
2012	28	13.36
2012	29	0.96
2012	30	1.64
2012	31	3.64
2012	32	0
2012	33	2.96
2012	34	0
2012	35	0
2012	36	0
2012	37	11.28
2012	38	4.96
2012	39	0
2012	40	4.48
2012	41	0
2012	42	0
2012	43	0
2012	44	0
2013	1	3.4
2013	2	0
2013	3	0
2013	4	6.92
2013	5	0
2013	6	3.64
2013	7	6.2
2013	8	1.52
2013	9	0
2013	10	0
2013	11	0
2013	12	0
2013	13	0
2013	14	0.04
2013	15	0.36
2013	16	0
2013	17	0
2013	18	0
2013	19	0
2013	20	0
2013	21	0
2013	22	0
2013	23	0
2013	24	0
2013	25	7.6
2013	26	25.2
2013	27	0.72
2013	28	0.48
2013	29	11.4
2013	30	0.8
2013	31	15.44
2013	32	0
2013	33	10.48
2013	34	0.2
2013	35	0
2013	36	8.04
2013	37	0
2013	38	0
2013	39	0
2013	40	0.76
2014	1	1.04
2014	2	0
2014	3	0.08
2014	4	3.32
2014	5	0.04
2014	6	0.08
2014	7	4.6
2014	8	1.76
2014	9	1.64
2014	10	0
2014	11	0
2014	12	13.96
2014	13	0
2014	14	0.28
2014	15	0
2014	16	0
2014	17	0.96
2014	18	1.84
2014	19	0
2014	20	0
2014	21	0.4
2014	22	0
2014	23	0.28
2014	24	0
2014	25	0.04
2014	26	0.04
2014	27	9.92
2014	28	0
2014	29	0
2014	30	2.64
2014	31	18.24
2014	32	0.16
2014	33	0
2014	34	22.6
2014	35	8.68
2014	36	0
2014	37	4.6
2014	38	0
2014	39	4.36
2014	40	4.92
2015	1	4.52
2015	2	0
2015	3	0
2015	4	1.88
2015	5	13.64
2015	6	0.84
2015	7	0.56
2015	8	0
2015	9	4.48
2015	10	0
2015	11	0
2015	12	0
2015	13	0
2015	14	0
2015	15	0
2015	16	1.72
2015	17	0.56
2015	18	0
2015	19	0.4
2015	20	0
2015	21	0.04
2015	22	0
2015	23	10.96
2015	24	0
2015	25	0.16
2015	26	14.36
2015	27	23
2015	28	0
2015	29	5.04
2015	30	3.56
2015	31	0
2015	32	0
2015	33	0
2015	34	0
2015	35	3.52
2015	36	0
2015	37	0
2015	38	0
2015	39	0
2015	40	3.4
2016	1	3.12
2016	2	3.08
2016	3	0.12
2016	4	0
2016	5	0.08
2016	6	0.2
2016	7	5.92
2016	8	1.16
2016	9	3.04
2016	10	0.04
2016	11	4.12
2016	12	0.24
2016	13	0
2016	14	0
2016	15	0
2016	16	0
2016	17	0
2016	18	0
2016	19	0
2016	20	0.04
2016	21	0
2016	22	1.64
2016	23	0
2016	24	0
2016	25	17.84
2016	26	0.08
2016	27	3.8
2016	28	27.44
2016	29	2.64
2016	30	2.96
2016	31	0.2
2016	32	0
2016	33	20
2016	34	0
2016	35	0
2016	36	0
2016	37	0
2016	38	0
2017	1	1.76
2017	2	0
2017	3	0
2017	4	0
2017	5	9
2017	6	3.48
2017	7	4.4
2017	8	1.76
2017	9	2.92
2017	10	0
2017	11	20.56
2017	12	0.08
2017	13	0
2017	14	0
2017	15	0
2017	16	0
2017	17	0
2017	18	0
2017	19	0.48
2017	20	0
2017	21	0
2017	22	9.32
2017	23	0
2017	24	0
2017	25	13.44
2017	26	1.04
2017	27	0.6
2017	28	1.44
2017	29	0
2017	30	0
2017	31	24
2017	32	0
2017	33	0
2017	34	0.12
2017	35	0
2017	36	0.2
2017	37	0
2017	38	0.44
2017	39	2.32
2018	1	0
2018	2	0
2018	3	0
2018	4	0
2018	5	22.76
2018	6	12.12
2018	7	5.92
2018	8	0.84
2018	9	0
2018	10	0.24
2018	11	30.08
2018	12	8.28
2018	13	0
2018	14	0
2018	15	0.24
2018	16	0
2018	17	0
2018	18	0
2018	19	0
2018	20	1.64
2018	21	0
2018	22	0
2018	23	2.96
2018	24	7.52
2018	25	2.36
2018	26	12.48
2018	27	12.52
2018	28	4.88
2018	29	0
2018	30	0
2018	31	3.52
2018	32	0
2018	33	27.68
2018	34	1.36
2018	35	0
2018	36	0
2018	37	0
2018	38	0
2018	39	0.32
2018	40	7.12
2019	1	1.08
2019	2	0.48
2019	3	0.2
2019	4	0
2019	5	1.44
2019	6	6.84
2019	7	3.36
2019	8	0.24
2019	9	5
2019	10	0
2019	11	11.16
2019	12	0.92
2019	13	0
2019	14	0.04
2019	15	0
2019	16	0.64
2019	17	0
2019	18	0
2019	19	0.84
2019	20	0
2019	21	0
2019	22	0
2019	23	9.72
2019	24	0
2019	25	0
2019	26	17.52
2019	27	29.6
2019	28	0
2019	29	7
2019	30	20.16
2019	31	0
2019	32	0
2019	33	10.72
2019	34	0
2019	35	0
2019	36	0.2
2019	37	1.44
2019	38	0
2019	39	0
2019	40	0
2019	41	0.24
2020	1	0.08
2020	2	0
2020	3	0
2020	4	0
2020	5	16.64
2020	6	9.92
2020	7	5.12
2020	8	1.56
2020	9	0
2020	10	0
2020	11	5.88
2020	12	0.52
2020	13	0.08
2020	14	0.04
2020	15	0.28
2020	16	0
2020	17	0
2020	18	0
2020	19	0
2020	20	1.4
2020	21	0
2020	22	0
2020	23	0.12
2020	24	22.64
2020	25	9.72
2020	26	17.28
2020	27	0.08
2020	28	6.44
2020	29	20.88
2020	30	2.44
2020	31	0
2020	32	0
2020	33	0
2020	34	0
2020	35	0
2020	36	0.16
2020	37	4
2020	38	0
2020	39	0
2020	40	0
2021	1	0.2
2021	2	0
2021	3	0
2021	4	0
2021	5	1.76
2021	6	8.24
2021	7	10.96
2021	8	0.88
2021	9	0.24
2021	10	0.08
2021	11	0
2021	12	0
2021	13	17.24
2021	14	0
2021	15	0.84
2021	16	1.12
2021	17	0
2021	18	0
2021	19	0.04
2021	20	0
2021	21	0
2021	22	4.32
2021	23	2.4
2021	24	0
2021	25	4.76
2021	26	17.48
2021	27	0.28
2021	28	4.96
2021	29	22.6
2021	30	0
2021	31	0
2021	32	0
2021	33	0
2021	34	0.32
2021	35	1.2
2021	36	0
2021	37	0
2021	38	0
2021	39	0.04
2021	40	0
2021	41	0.52
2021	42	0.84
2022	1	3.94
2022	2	0
2022	3	0
2022	4	0
2022	5	11.15
2022	6	20.98
2022	7	1.51
2022	8	6.12
2022	9	0
2022	10	0
2022	11	1.35
2022	12	8.86
2022	13	3.43
2022	14	0
2022	15	0
2022	16	0.91
2022	17	2.2
2022	18	0
2022	19	0
2022	20	0
2022	21	0
2022	22	0
2022	23	6.7
2022	24	0
2022	25	0
2022	26	13.81
2022	27	0
2022	28	6.22
2022	29	1
2022	30	0.85
2022	31	0
2022	32	0
2022	33	0.91
2022	34	0
2022	35	4.44
2022	36	0
2022	37	0
2022	38	0
2022	39	2.05
2023	1	19.67
2023	2	28.4
2023	3	0
2023	4	0
2023	5	0
2023	6	0
2023	7	1.44
2023	8	1.7
2023	9	0
2023	10	0
2023	11	0
2023	12	3.72
2023	13	0
2023	14	0
2023	15	2.69
2023	16	21.03
2023	17	1.87
2023	18	1.38
2023	19	0
2023	20	0.58
2023	21	0
2023	22	4.32
2023	23	1.25
2023	24	0
2023	25	0
2023	26	0.26
2023	27	0
2023	28	0
2023	29	0
2023	30	0.65
2023	31	0
2023	32	0
2023	33	2.73
2023	34	0.25
2023	35	0.03
2023	36	0
2023	37	2.1
2023	38	10.52
2023	39	0.9
2023	40	3.81
2024	1	0.12
2024	2	0
2024	3	0
2024	4	0.2
2024	5	19.32
2024	6	13.51
2024	7	3.58
2024	8	3.04
2024	9	0.14
2024	10	0
2024	11	43.11
2024	12	8.89
2024	13	0
2024	14	0.22
2024	15	0
2024	16	1.81
2024	17	0
2024	18	0
2024	19	0
2024	20	0
2024	21	0.05
2024	22	0
2024	23	9.88
2024	24	0
2024	25	0
2024	26	15.22
2024	27	2.24
2024	28	0
2024	29	0
2024	30	0
2024	31	3.38
2024	32	0.14
2024	33	0.68
2024	34	0.17
2024	35	1.28
2024	36	0
2024	37	0
2024	38	0
2024	39	0
2024	40	0
2024	41	0
2025	1	0
2025	2	0
2025	3	0
2025	4	0
2025	5	6.92
2025	6	6.92
2025	7	0
2025	8	0
2025	9	0
2025	10	0
2025	11	0
2025	12	0
2025	13	0
2025	14	0
2025	15	0
2025	16	0
2025	17	0
2025	18	0
2025	19	0
2025	20	0
2025	21	0
2025	22	0
2025	23	0
2025	24	0
2025	25	0
2025	26	0
2025	27	0
2025	28	0
2025	29	0
2025	30	0
2025	31	0
2025	32	0
2025	33	0.08
2025	34	0
2025	35	0
2025	36	0
2025	37	0
2025	38	0
