# Supplementary material for: Marine heatwave decimates fire coral populations in the Caribbean
Source: Proc Natl Acad Sci U S A. 2025 Nov 17;122(47):e2518506122. doi: 10.1073/pnas.2518506122 (PMC12663973; doi:10.1073/pnas.2518506122)
Supplement: Supplementary file 5 — Dataset S04 (CSV) [file pnas.2518506122.sd04.csv]

Site	Transect	Depth_m	PercentMillepora	Metadata
Cabritte Horn	1	0.6	16	Site = site between White Point and Cabritte Horn at which Millepora cover was assessed
Cabritte Horn	1	1.2	40	Transect = replicate transect (N = 4 per site) running perpendicular to isobaths
Cabritte Horn	1	1.8	4	Depth_m = depth at which quadrant was placed along transect (in meters)
Cabritte Horn	1	2.4	16	PercentMillepora = percent of squares (of 25) in which Millepora was the dominant substratum
Cabritte Horn	1	3.0	52
Cabritte Horn	1	3.7	32
Cabritte Horn	1	4.3	32
Cabritte Horn	1	4.9	0
Cabritte Horn	1	5.5	0
Cabritte Horn	1	6.1	0
Cabritte Horn	1	6.7	0
Cabritte Horn	1	7.3	0
Cabritte Horn	2	0.6	16
Cabritte Horn	2	1.2	28
Cabritte Horn	2	1.8	48
Cabritte Horn	2	2.4	80
Cabritte Horn	2	3.0	44
Cabritte Horn	2	3.7	44
Cabritte Horn	2	4.3	8
Cabritte Horn	2	4.9	4
Cabritte Horn	2	5.5	0
Cabritte Horn	2	6.1	0
Cabritte Horn	2	6.7	0
Cabritte Horn	2	7.3	0
Cabritte Horn	3	0.6	52
Cabritte Horn	3	1.2	60
Cabritte Horn	3	1.8	60
Cabritte Horn	3	2.4	64
Cabritte Horn	3	3.0	52
Cabritte Horn	3	3.7	8
Cabritte Horn	3	4.3	0
Cabritte Horn	3	4.9	0
Cabritte Horn	3	5.5	0
Cabritte Horn	3	6.1	0
Cabritte Horn	3	6.7	0
Cabritte Horn	3	7.3	0
Cabritte Horn	4	0.6	40
Cabritte Horn	4	1.2	0
Cabritte Horn	4	1.8	12
Cabritte Horn	4	2.4	8
Cabritte Horn	4	3.0	44
Cabritte Horn	4	3.7	0
Cabritte Horn	4	4.3	0
Cabritte Horn	4	4.9	0
Cabritte Horn	4	5.5	0
Cabritte Horn	4	6.1	0
Cabritte Horn	4	6.7	0
Cabritte Horn	4	7.3	0
Donkey Bite	1	0.6	4
Donkey Bite	1	1.2	0
Donkey Bite	1	1.8	8
Donkey Bite	1	2.4	24
Donkey Bite	1	3.0	0
Donkey Bite	1	3.7	0
Donkey Bite	1	4.3	4
Donkey Bite	2	0.6	0
Donkey Bite	2	1.2	0
Donkey Bite	2	1.8	16
Donkey Bite	2	2.4	16
Donkey Bite	2	3.0	0
Donkey Bite	2	3.7	0
Donkey Bite	2	4.3	0
Donkey Bite	3	0.6	24
Donkey Bite	3	1.2	0
Donkey Bite	3	1.8	0
Donkey Bite	3	2.4	4
Donkey Bite	3	3.0	12
Donkey Bite	3	3.7	0
Donkey Bite	3	4.3	0
Donkey Bite	4	0.6	0
Donkey Bite	4	1.2	0
Donkey Bite	4	1.8	0
Donkey Bite	4	2.4	12
Donkey Bite	4	3.0	0
Donkey Bite	4	3.7	0
Donkey Bite	4	4.3	0
Little Lameshur Bay	1	0.6	0
Little Lameshur Bay	1	1.2	0
Little Lameshur Bay	1	1.8	4
Little Lameshur Bay	1	2.4	28
Little Lameshur Bay	1	3.0	4
Little Lameshur Bay	1	3.7	8
Little Lameshur Bay	1	4.3	16
Little Lameshur Bay	1	4.9	0
Little Lameshur Bay	1	5.5	0
Little Lameshur Bay	1	6.1	0
Little Lameshur Bay	2	0.6	0
Little Lameshur Bay	2	1.2	0
Little Lameshur Bay	2	1.8	8
Little Lameshur Bay	2	2.4	44
Little Lameshur Bay	2	3.0	0
Little Lameshur Bay	2	3.7	8
Little Lameshur Bay	2	4.3	36
Little Lameshur Bay	2	4.9	0
Little Lameshur Bay	2	5.5	0
Little Lameshur Bay	2	6.1	0
Little Lameshur Bay	3	0.6	0
Little Lameshur Bay	3	1.2	0
Little Lameshur Bay	3	1.8	0
Little Lameshur Bay	3	2.4	40
Little Lameshur Bay	3	3.0	12
Little Lameshur Bay	3	3.7	28
Little Lameshur Bay	3	4.3	0
Little Lameshur Bay	3	4.9	0
Little Lameshur Bay	3	5.5	0
Little Lameshur Bay	3	6.1	0
Little Lameshur Bay	4	0.6	0
Little Lameshur Bay	4	1.2	0
Little Lameshur Bay	4	1.8	0
Little Lameshur Bay	4	2.4	0
Little Lameshur Bay	4	3.0	28
Little Lameshur Bay	4	3.7	8
Little Lameshur Bay	4	4.3	0
Little Lameshur Bay	4	4.9	0
Little Lameshur Bay	4	5.5	0
Little Lameshur Bay	4	6.1	0
Tektite Point	1	0.6	0
Tektite Point	1	1.2	60
Tektite Point	1	1.8	24
Tektite Point	1	2.4	52
Tektite Point	1	3.0	40
Tektite Point	1	3.7	16
Tektite Point	1	4.3	28
Tektite Point	1	4.9	12
Tektite Point	1	5.5	0
Tektite Point	1	6.1	0
Tektite Point	1	6.7	0
Tektite Point	1	7.3	0
Tektite Point	2	0.6	44
Tektite Point	2	1.2	16
Tektite Point	2	1.8	16
Tektite Point	2	2.4	40
Tektite Point	2	3.0	56
Tektite Point	2	3.7	4
Tektite Point	2	4.3	16
Tektite Point	2	4.9	4
Tektite Point	2	5.5	0
Tektite Point	2	6.1	4
Tektite Point	2	6.7	0
Tektite Point	2	7.3	0
Tektite Point	3	0.6	76
Tektite Point	3	1.2	12
Tektite Point	3	1.8	0
Tektite Point	3	2.4	0
Tektite Point	3	3.0	60
Tektite Point	3	3.7	44
Tektite Point	3	4.3	68
Tektite Point	3	4.9	0
Tektite Point	3	5.5	4
Tektite Point	3	6.1	0
Tektite Point	3	6.7	4
Tektite Point	3	7.3	0
Tektite Point	4	0.6	0
Tektite Point	4	1.2	32
Tektite Point	4	1.8	28
Tektite Point	4	2.4	68
Tektite Point	4	3.0	44
Tektite Point	4	3.7	8
Tektite Point	4	4.3	0
Tektite Point	4	4.9	0
Tektite Point	4	5.5	8
Tektite Point	4	6.1	12
Tektite Point	4	6.7	0
Tektite Point	4	7.3	0
Yawzi Point	1	0.6	16
Yawzi Point	1	1.2	12
Yawzi Point	1	1.8	8
Yawzi Point	1	2.4	44
Yawzi Point	1	3.0	80
Yawzi Point	1	3.7	0
Yawzi Point	1	4.3	4
Yawzi Point	1	4.9	8
Yawzi Point	1	5.5	0
Yawzi Point	1	6.1	0
Yawzi Point	1	6.7	0
Yawzi Point	1	7.3	0
Yawzi Point	2	0.6	0
Yawzi Point	2	1.2	0
Yawzi Point	2	1.8	0
Yawzi Point	2	2.4	92
Yawzi Point	2	3.0	36
Yawzi Point	2	3.7	16
Yawzi Point	2	4.3	0
Yawzi Point	2	4.9	0
Yawzi Point	2	5.5	0
Yawzi Point	2	6.1	0
Yawzi Point	2	6.7	0
Yawzi Point	2	7.3	0
Yawzi Point	3	0.6	0
Yawzi Point	3	1.2	0
Yawzi Point	3	1.8	0
Yawzi Point	3	2.4	16
Yawzi Point	3	3.0	20
Yawzi Point	3	3.7	12
Yawzi Point	3	4.3	4
Yawzi Point	3	4.9	16
Yawzi Point	3	5.5	0
Yawzi Point	3	6.1	16
Yawzi Point	3	6.7	0
Yawzi Point	3	7.3	0
Yawzi Point	4	0.6	56
Yawzi Point	4	1.2	24
Yawzi Point	4	1.8	8
Yawzi Point	4	2.4	32
Yawzi Point	4	3.0	36
Yawzi Point	4	3.7	0
Yawzi Point	4	4.3	32
Yawzi Point	4	4.9	60
Yawzi Point	4	5.5	0
Yawzi Point	4	6.1	0
Yawzi Point	4	6.7	0
Yawzi Point	4	7.3	0
White Point	1	0.6	0
White Point	1	1.2	20
White Point	1	1.8	0
White Point	1	2.4	0
White Point	1	3.0	0
White Point	1	3.7	12
White Point	1	4.3	0
White Point	1	4.9	0
White Point	1	5.5	8
White Point	1	6.1	32
White Point	1	6.7	20
White Point	1	7.3	4
White Point	1	7.9	0
White Point	1	8.5	0
White Point	1	9.1	0
White Point	2	0.6	0
White Point	2	1.2	12
White Point	2	1.8	24
White Point	2	2.4	84
White Point	2	3.0	16
White Point	2	3.7	0
White Point	2	4.3	16
White Point	2	4.9	0
White Point	2	5.5	0
White Point	2	6.1	0
White Point	2	6.7	0
White Point	2	7.3	0
White Point	2	7.9	0
White Point	2	8.5	0
White Point	2	9.1	0
White Point	3	0.6	0
White Point	3	1.2	24
White Point	3	1.8	4
White Point	3	2.4	60
White Point	3	3.0	0
White Point	3	3.7	20
White Point	3	4.3	0
White Point	3	4.9	0
White Point	3	5.5	20
White Point	3	6.1	0
White Point	3	6.7	0
White Point	3	7.3	0
White Point	3	7.9	0
White Point	3	8.5	0
White Point	3	9.1	0
White Point	4	0.6	0
White Point	4	1.2	0
White Point	4	1.8	0
White Point	4	2.4	0
White Point	4	3.0	0
White Point	4	3.7	40
White Point	4	4.3	64
White Point	4	4.9	44
White Point	4	5.5	80
White Point	4	6.1	8
White Point	4	6.7	0
White Point	4	7.3	40
White Point	4	7.9	0
White Point	4	8.5	0
White Point	4	9.1	0
