# Supplementary material for: Marine heatwave decimates fire coral populations in the Caribbean
Source: Proc Natl Acad Sci U S A. 2025 Nov 17;122(47):e2518506122. doi: 10.1073/pnas.2518506122 (PMC12663973; doi:10.1073/pnas.2518506122)
Supplement: Supplementary file 6 — Dataset S05 (CSV) [file pnas.2518506122.sd05.csv]

Site	Dead	Partial	Alive	Area	N	Metadata
Anna Point	28	18	8	576	54	These data describe the abundance of Millepora colonies by mortality status in surveys conducted around St. John, USVI in March 2025
Booby Rock	109	19	10	200	138	Site = Site around St. John at which a survey was conducted
Cabritte Horn	117	4	2	200	123	Dead = abundance of Millepora colonies encountered along a transect that were completely killed by a recent MHW
Donkey Bite	40	13	7	200	60	Partial = abundance of Millepora colonies encountered along a transect that were partially killed by a recent MHW
Hawksnest Bay	56	0	3	278	59	Alive = abundance of Millepora colonies encountered along a transect that were alive and healthy following a recent MHW
Pelican Rock	94	0	0	410	94	Area = Area (m2) surveyed along transects at each site
Tektite Bay	55	15	0	200	70	N = total number of Millepora colonies encountered and scored within each surveyed area
Tektite Point	81	16	4	200	101
White Point	68	3	0	200	71
Yawzi Point	71	0	0	200	71
