# Supplementary material for: Marine heatwave decimates fire coral populations in the Caribbean
Source: Proc Natl Acad Sci U S A. 2025 Nov 17;122(47):e2518506122. doi: 10.1073/pnas.2518506122 (PMC12663973; doi:10.1073/pnas.2518506122)
Supplement: Supplementary file 8 — Dataset S07 (CSV) [file pnas.2518506122.sd07.csv]

Class	Order	Family	Genus	Species
Anthozoa	Actinaria	Aiptasiidae	Bartholomea	annulata
Anthozoa	Actinaria	Aiptasiidae	n/a	n/a
Ascidiacea	Aplousobranchia	Diazonidae	Rhopalaea	abdominalis
Ascidiacea	Stolidobranchia	Styelidae	Polycarpa	spongibilis
Ascidiacea	Stolidobranchia	Styelidae	Polycarpa	n/a
Bivalvia	Limida	Limidae	Lima	n/a
Bivalvia	Ostreida	Margaritidae	Pinctada	imbricata
Demospongiae	Axinellida	Raspailiidae	Ectyoplasia	ferox
Demospongiae	Chondrillida	Halisarcidae	Halisarca	caerula
Demospongiae	Clionaida	Clionaidae	Clithosa	deletrix
Demospongiae	Clionaida	Clionaidae	Clithosa	n/a
Demospongiae	Clionaida	Spirastrellidae	Diplastrella	megastellata
Demospongiae	Dendroceratida	Dictyodendrillidae	Igernella	notabilis
Demospongiae	Dictyoceratida	Irciniidae	Ircinia	campana
Demospongiae	Dictyoceratida	Irciniidae	Ircinia	felix
Demospongiae	Dictyoceratida	Irciniidae	Ircinia	n/a
Demospongiae	Dictyoceratida	Thorectidae	Smenospongia	aurea
Demospongiae	Haplosclerida	Callyspongiidae	Callyspongia	fallax
Demospongiae	Haplosclerida	Niphatidae	Amphimedon	compressa
Demospongiae	Haplosclerida	Niphatidae	Niphates	digitalis
Demospongiae	Haplosclerida	Niphatidae	Niphates	erecta
Demospongiae	Poecilosclerida	Crambeidae	Monanchora	arbuscula
Demospongiae	Poecilosclerida	Desmascididae	Desmapsamma	anchorata
Demospongiae	Poecilosclerida	Hymedesmiidae	Phorbas	amaranthus
Demospongiae	Poecilosclerida	Mycalidae	Mycale	laevis
Demospongiae	Scopalinida	Scopalinidae	Scopalina	ruetzleri
Demospongiae	Verongida	Aplysinidae	Verongula	rigida
Demospongiae	Verongida	Aplysinidae	Verongula	n/a
Demospongiae	Verongida	Aplysinidae	Aplysina	fulva
Demospongiae	Verongida	Aplysinidae	Aplysina	n/a
Demospongiae	n/a	n/a	n/a	n/a
Echinoidea	Camarodonta	Echinometridae	Echinometra	lucunter
Echinoidea	Camarodonta	Echinometridae	Echinometra	viridis
Echinoidea	Cidaroida	Cidaridae	Eucidaris	tribuloides
Echinoidea	Diadematoida	Diadematidae	Diadema	antillarum
Gastropoda	Caenogastropoda	Cerithiidae	Cerithium	litteratum
Gastropoda	Trochida	Turbinidae	Lithopoma	tectum
Gastropoda	n/a	n/a	n/a	n/a
Hexacorallia	Zoantharia	Parazoanthidae	Parazoanthus	n/a
Malacostraca	Decapoda	Diogenidae	Calcinus	tibicen
Malacostraca	Decapoda	Diogenidae	Domecia	acanthophora
Malacostraca	Decapoda	Diogenidae	Paguristes	punticeps
Malacostraca	Decapoda	n/a	n/a	n/a
Ophiuroidea	Ophiurida	Ophiocomidae	Ophiocoma	echinata
Ophiuroidea	Ophiurida	Ophiothricidae	Ophiothrix	suensonii
Polychaeta	Amphinomida	Amphinomidae	Hermodice	caranculata
Polychaeta	Sabellida	Sabellidae	Anamobaea	orstedii
Polychaeta	Sabellida	Sabellidae	Sabellastarte	magnifica
Polychaeta	Sabellida	Serpulidae	Pomatostegus	stellus
Polychaeta	Sabellida	Serpulidae	Spirobranchus	giganteus
